# Supplementary material for: IL-1R2 as a Precision Therapeutic Target in Sepsis: Molecular Insights into Immune Regulation
Source: Curr Issues Mol Biol. 2025 Jun 6;47(6):429. doi: 10.3390/cimb47060429 (PMC12192091; doi:10.3390/cimb47060429)
Supplement: Supplementary file 1 [file cimb-47-00429-s001.zip]

Archive with 3 entries (3 files):
- Table S1.pdf
- TableS2.xlsx
- TableS3.xlsx
