# Supplementary material for: IL-1R2 as a Precision Therapeutic Target in Sepsis: Molecular Insights into Immune Regulation
Source: Curr Issues Mol Biol. 2025 Jun 6;47(6):429. doi: 10.3390/cimb47060429 (PMC12192091; doi:10.3390/cimb47060429)
Supplement: Supplementary file 1 [file cimb-47-00429-s001.zip › TableS2.xlsx]

## Sheet: Sheet1
GSE211210										GSE196117
gene_id	baseMean	log2FoldChange	lfcSE	pvalue	padj	gene_symbol	diffexpressed			gene_id	baseMean	log2FoldChange	lfcSE	pvalue	padj	gene_symbol	diffexpressed
ENSG00000000938	11073.5	1.13001	0.293081	3.77098e-06	8.61026e-05	FGR	UP			ENSG00000001460	96.9287	0.655603	0.424342	0.0174177	0.201503	STPG1	UP
ENSG00000002726	17.8154	0.859021	0.432696	0.0029415	0.015576	AOC1	UP			ENSG00000002746	116.602	0.694694	0.528632	0.00975992	0.16212	HECW1	UP
ENSG00000003147	88.7361	1.0528	0.362507	0.000132635	0.00143295	ICA1	UP			ENSG00000003402	18108.2	0.636101	0.366469	0.0182418	0.205453	CFLAR	UP
ENSG00000003402	34344	0.953735	0.218295	6.57703e-07	2.15309e-05	CFLAR	UP			ENSG00000004660	859.748	1.13025	0.392376	6.46389e-05	0.0130579	CAMKK1	UP
ENSG00000004660	516.883	0.714845	0.250435	0.00049221	0.00394512	CAMKK1	UP			ENSG00000005486	1566.47	0.654209	0.380275	0.0163233	0.197458	RHBDD2	UP
ENSG00000005020	3087.46	0.783871	0.236074	7.87099e-05	0.000949982	SKAP2	UP			ENSG00000006210	6.77197	0.720545	0.660978	0.00596854	0.133846	CX3CL1	UP
ENSG00000005189	35.9268	0.70446	0.268961	0.00104879	0.00708436	REXO5	UP			ENSG00000007047	1124.69	0.677761	0.278181	0.00395316	0.110317	MARK4	UP
ENSG00000005302	3356.95	1.08299	0.316131	2.15099e-05	0.000341674	MSL3	UP			ENSG00000007129	142.126	0.847563	0.441113	0.00286384	0.095105	CEACAM21	UP
ENSG00000005381	1342.6	4.83355	1.00014	7.15733e-10	1.16306e-07	MPO	UP			ENSG00000007174	29.3653	0.891031	0.541508	0.00207324	0.084008	DNAH9	UP
ENSG00000005893	4468.24	0.890034	0.203436	7.58479e-07	2.42814e-05	LAMP2	UP			ENSG00000007237	4501.25	0.808483	0.436695	0.00418636	0.113233	GAS7	UP
ENSG00000005961	1025.67	1.23714	0.500404	0.000247084	0.00232807	ITGA2B	UP			ENSG00000007516	515.906	1.38981	0.871643	0.000125874	0.0190322	BAIAP3	UP
ENSG00000005981	37.6248	0.734774	0.358811	0.00417953	0.0203762	ASB4	UP			ENSG00000008056	18.6915	0.640754	0.520952	0.0148898	0.190235	SYN1	UP
ENSG00000006652	2214.54	1.03678	0.257838	2.43007e-06	6.17085e-05	IFRD1	UP			ENSG00000008952	3234.1	0.61633	0.337992	0.018388	0.205857	SEC62	UP
ENSG00000007237	5806.77	1.37064	0.360912	2.51001e-06	6.30753e-05	GAS7	UP			ENSG00000009830	112.931	0.858293	0.347106	0.00129817	0.0698888	POMT2	UP
ENSG00000007866	9.93308	1.8914	0.884251	9.92149e-05	0.0011435	TEAD3	UP			ENSG00000009950	111.061	0.692592	0.45236	0.0122143	0.178011	MLXIPL	UP
ENSG00000008130	5516.05	0.621001	0.180246	9.58257e-05	0.00111256	NADK	UP			ENSG00000010404	4605.64	0.617754	0.341188	0.0185867	0.207005	IDS	UP
ENSG00000008394	326.236	1.1342	0.248184	1.71719e-07	7.55598e-06	MGST1	UP			ENSG00000011198	1729.35	0.718585	0.394487	0.00919698	0.159727	ABHD5	UP
ENSG00000008438	914.64	1.87759	0.446553	1.18601e-07	5.7036e-06	PGLYRP1	UP			ENSG00000016391	48.9729	0.65146	0.519207	0.0138631	0.184757	CHDH	UP
ENSG00000008516	11034	1.11598	0.297074	5.75935e-06	0.000120841	MMP25	UP			ENSG00000018280	26794	0.799853	0.415445	0.00434827	0.115326	SLC11A1	UP
ENSG00000010278	460.142	0.801561	0.391877	0.0032222	0.0167209	CD9	UP			ENSG00000019144	131.735	0.611088	0.464397	0.0234489	0.223433	PHLDB1	UP
ENSG00000010282	2.46154	0.645268	0.606824	0.0266398	0.0829017	HHATL	UP			ENSG00000021355	8448.03	0.861588	0.403952	0.0021489	0.0843418	SERPINB1	UP
ENSG00000010318	196.425	0.631891	0.247797	0.00172785	0.0104358	PHF7	UP			ENSG00000022567	1871.9	0.69499	0.384696	0.0111799	0.171667	SLC45A4	UP
ENSG00000011198	3086.01	1.12057	0.282702	2.50072e-06	6.29146e-05	ABHD5	UP			ENSG00000022840	7365.26	0.747693	0.443362	0.00750659	0.14743	RNF10	UP
ENSG00000011201	28.6124	0.842686	0.560215	0.00735121	0.0312218	ANOS1	UP			ENSG00000023839	85.0349	0.619031	0.412571	0.0240666	0.22676	ABCC2	UP
ENSG00000011426	115.225	0.986478	0.520875	0.00216898	0.0124006	ANLN	UP			ENSG00000023909	268.219	0.958053	0.422647	0.000812939	0.0549406	GCLM	UP
ENSG00000012171	67.7418	0.927027	0.241957	7.07907e-06	0.000142216	SEMA3B	UP			ENSG00000026297	13478.9	0.699406	0.323225	0.00643661	0.138262	RNASET2	UP
ENSG00000012223	3218.08	1.91223	0.870445	8.35692e-05	0.000998101	LTF	UP			ENSG00000032219	1129.27	0.648368	0.316951	0.0106295	0.169208	ARID4A	UP
ENSG00000013441	2822.47	0.763189	0.17787	1.66346e-06	4.52549e-05	CLK1	UP			ENSG00000032444	4487.23	0.651041	0.43271	0.018039	0.204681	PNPLA6	UP
ENSG00000018280	10644.9	1.10669	0.340191	3.6652e-05	0.000515666	SLC11A1	UP			ENSG00000035664	1499.84	0.620413	0.384891	0.0227569	0.222117	DAPK2	UP
ENSG00000019991	720.025	2.27349	0.676031	1.63093e-06	4.46258e-05	HGF	UP			ENSG00000035862	5352.28	0.750149	0.397963	0.00678924	0.142215	TIMP2	UP
ENSG00000021355	6449.19	1.87535	0.455956	1.75847e-07	7.65174e-06	SERPINB1	UP			ENSG00000036530	93.3778	0.675027	0.466892	0.0137597	0.184054	CYP46A1	UP
ENSG00000023287	1965.71	0.711349	0.170484	3.42649e-06	8.03469e-05	RB1CC1	UP			ENSG00000039650	1144.62	0.678948	0.372988	0.0123999	0.178206	PNKP	UP
ENSG00000023330	617.659	0.610723	0.207641	0.000575609	0.00447177	ALAS1	UP			ENSG00000042062	71.3778	0.715604	0.433463	0.0101008	0.164712	RIPOR3	UP
ENSG00000023909	660.309	0.8505	0.290016	0.000232881	0.00222316	GCLM	UP			ENSG00000042493	3363.02	0.691063	0.403805	0.0123381	0.178206	CAPG	UP
ENSG00000024048	5354.29	0.625257	0.125639	1.05372e-07	5.18753e-06	UBR2	UP			ENSG00000042832	34.9046	0.67202	0.496227	0.0128911	0.180655	TG	UP
ENSG00000024526	29.486	0.94817	0.651288	0.00497501	0.0231865	DEPDC1	UP			ENSG00000044446	1069.81	1.05613	0.317139	3.75184e-05	0.00912153	PHKA2	UP
ENSG00000025039	703.964	1.36058	0.228809	6.95425e-11	2.12908e-08	RRAGD	UP			ENSG00000049089	1741.76	2.20876	0.926301	1.56918e-06	0.00100716	COL9A2	UP
ENSG00000026103	4249.75	0.729399	0.195588	2.04879e-05	0.000328824	FAS	UP			ENSG00000049541	476.784	0.853361	0.363984	0.00170451	0.0781443	RFC2	UP
ENSG00000026508	12478.2	0.613711	0.306455	0.0076664	0.0322642	CD44	UP			ENSG00000051523	39582	0.642909	0.464113	0.0181073	0.204901	CYBA	UP
ENSG00000027697	4888.28	1.33102	0.280823	4.92949e-08	2.98474e-06	IFNGR1	UP			ENSG00000054282	232.291	0.6416	0.413753	0.0197152	0.2109	SDCCAG8	UP
ENSG00000029993	55.2283	0.702631	0.403661	0.00915902	0.0370399	HMGB3	UP			ENSG00000054523	1431.93	0.851353	0.448651	0.00279816	0.0946421	KIF1B	UP
ENSG00000030582	4163.51	0.786903	0.258441	0.000202005	0.00198418	GRN	UP			ENSG00000055955	641.041	0.829656	0.398741	0.00295927	0.0963173	ITIH4	UP
ENSG00000032219	1574.79	0.654081	0.148279	1.4795e-06	4.10203e-05	ARID4A	UP			ENSG00000057294	40.9077	0.6819	0.476673	0.0126559	0.17901	PKP2	UP
ENSG00000032444	1298.21	0.685246	0.207341	0.000121567	0.00134312	PNPLA6	UP			ENSG00000058272	3259.62	0.651	0.337151	0.0127744	0.179185	PPP1R12A	UP
ENSG00000033327	4170.36	0.678772	0.215287	0.000212844	0.00207098	GAB2	UP			ENSG00000059145	623.195	0.692313	0.325458	0.00718027	0.145072	UNKL	UP
ENSG00000033627	1584.5	0.615012	0.163579	2.92824e-05	0.000432119	ATP6V0A1	UP			ENSG00000060069	1386.01	0.693579	0.34336	0.00858812	0.153868	CTDP1	UP
ENSG00000035499	40.8028	0.920649	0.316545	0.000198866	0.00195866	DEPDC1B	UP			ENSG00000060982	141.123	0.639191	0.463097	0.0187278	0.207655	BCAT1	UP
ENSG00000035664	2119.12	0.75999	0.240199	0.000148951	0.00156944	DAPK2	UP			ENSG00000061656	24.7808	0.811081	0.586008	0.00374	0.107741	SPAG4	UP
ENSG00000035862	4017.43	0.932135	0.221691	1.44937e-06	4.03911e-05	TIMP2	UP			ENSG00000064489	249.091	0.603675	0.352962	0.0231104	0.222117	BORCS8-MEF2B	UP
ENSG00000038219	6454.09	0.747921	0.251105	0.000290599	0.00263417	BOD1L1	UP			ENSG00000064787	61.7327	0.672449	0.547744	0.0107692	0.170082	BCAS1	UP
ENSG00000039319	3048.05	1.31848	0.261415	1.13723e-08	9.43512e-07	ZFYVE16	UP			ENSG00000064999	513.591	0.602228	0.408858	0.0278308	0.238181	ANKS1A	UP
ENSG00000039987	13.6538	0.615626	0.280968	0.00484102	0.0227424	BEST2	UP			ENSG00000065618	93.977	0.638312	0.656715	0.00959488	0.161713	COL17A1	UP
ENSG00000041357	542.402	0.611705	0.231705	0.00145131	0.0090757	PSMA4	UP			ENSG00000065665	254.434	0.810332	0.425212	0.00401697	0.111324	SEC61A2	UP
ENSG00000042493	1077.31	0.769471	0.269303	0.000395467	0.00334225	CAPG	UP			ENSG00000066044	825.223	0.613424	0.444971	0.0243666	0.22745	ELAVL1	UP
ENSG00000042832	461.539	1.82015	0.471014	5.53358e-07	1.8591e-05	TG	UP			ENSG00000067606	572.278	0.647782	0.450319	0.018028	0.204681	PRKCZ	UP
ENSG00000044459	206.162	0.75043	0.211798	3.90472e-05	0.000541152	CNTLN	UP			ENSG00000068024	1167.42	0.727448	0.393187	0.0083782	0.152422	HDAC4	UP
ENSG00000047644	2089.84	0.664054	0.18513	4.6579e-05	0.000623069	WWC3	UP			ENSG00000068120	1098.11	0.609689	0.403312	0.0259721	0.233865	COASY	UP
ENSG00000049245	1096.19	0.962164	0.242095	3.57827e-06	8.2922e-05	VAMP3	UP			ENSG00000068137	73.0195	0.631509	0.43972	0.0211487	0.217255	PLEKHH3	UP
ENSG00000050767	12.9799	2.27476	0.91192	2.28405e-05	0.00035667	COL23A1	UP			ENSG00000068976	508.446	0.622752	0.411744	0.0232855	0.222404	PYGM	UP
ENSG00000050820	2.35905	0.652964	0.766962	0.0217666	0.0715215	BCAR1	UP			ENSG00000069020	223.656	0.735832	0.447722	0.00835561	0.152357	MAST4	UP
ENSG00000051009	1292.77	0.78181	0.291352	0.000643597	0.00487253	FHIP1B	UP			ENSG00000069812	89.8642	0.773456	0.514522	0.00550486	0.129518	HES2	UP
ENSG00000051180	35.2458	0.721203	0.475483	0.0123778	0.0465495	RAD51	UP			ENSG00000069869	1839	0.695453	0.432185	0.0121455	0.17791	NEDD4	UP
ENSG00000051382	1548.83	1.02021	0.230093	4.16144e-07	1.51266e-05	PIK3CB	UP			ENSG00000069974	3618.72	0.711494	0.353295	0.00773892	0.148981	RAB27A	UP
ENSG00000051523	4930.72	0.60499	0.186177	0.000208669	0.00203766	CYBA	UP			ENSG00000070182	196.043	0.641736	0.45761	0.0186286	0.207005	SPTB	UP
ENSG00000051620	2766.18	1.08739	0.211619	1.13335e-08	9.43512e-07	HEBP2	UP			ENSG00000070388	38.0979	0.622065	0.477597	0.0204563	0.214958	FGF22	UP
ENSG00000053108	52.0763	1.07655	0.464881	0.000621567	0.0047457	FSTL4	UP			ENSG00000070444	1295.41	0.623595	0.311158	0.0130478	0.182023	MNT	UP
ENSG00000053747	2.72165	0.668604	0.699951	0.022508	0.073308	LAMA3	UP			ENSG00000070540	462.338	0.841781	0.324105	0.00110754	0.0650975	WIPI1	UP
ENSG00000054267	2696.4	0.610261	0.142569	3.26893e-06	7.73196e-05	ARID4B	UP			ENSG00000070601	232.32	0.617975	0.490589	0.0200376	0.212648	FRMPD1	UP
ENSG00000054523	4050	1.39554	0.294369	4.17044e-08	2.61247e-06	KIF1B	UP			ENSG00000070610	1159.05	0.731236	0.254177	0.000948416	0.0605871	GBA2	UP
ENSG00000054598	22.9236	2.88444	0.975768	3.73743e-06	8.54264e-05	FOXC1	UP			ENSG00000072062	1193.4	1.37003	0.771985	9.20313e-05	0.0158218	PRKACA	UP
ENSG00000054793	840.35	2.57962	0.669723	2.20881e-07	9.09336e-06	ATP9A	UP			ENSG00000072133	17.4117	0.66696	0.550733	0.0110763	0.170895	RPS6KA6	UP
ENSG00000055118	256.766	0.926552	0.624359	0.0052697	0.0242326	KCNH2	UP			ENSG00000072682	130.563	0.794384	0.502219	0.0047193	0.120583	P4HA2	UP
ENSG00000055332	3371.27	0.732909	0.411997	0.00748459	0.0316461	EIF2AK2	UP			ENSG00000073146	10.1879	1.08674	0.886601	0.000763005	0.054657	MOV10L1	UP
ENSG00000056998	1.8751	0.66726	0.774936	0.0202586	0.0678	GYG2	UP			ENSG00000074276	32.0254	0.715029	0.586386	0.00722425	0.145072	CDHR2	UP
ENSG00000058063	6953.25	1.56875	0.34836	7.70884e-08	4.15967e-06	ATP11B	UP			ENSG00000074370	7778.16	0.622335	0.311676	0.0133122	0.18311	ATP2A3	UP
ENSG00000058272	4767.27	0.982676	0.203419	6.81734e-08	3.78844e-06	PPP1R12A	UP			ENSG00000076356	230.288	0.68752	0.458961	0.0126081	0.17901	PLXNA2	UP
ENSG00000058799	607.062	0.671034	0.222929	0.000355531	0.00308151	YIPF1	UP			ENSG00000076555	129.187	1.20513	0.354452	8.93604e-06	0.00387534	ACACB	UP
ENSG00000059377	4316.33	0.835522	0.202156	2.62396e-06	6.51851e-05	TBXAS1	UP			ENSG00000076662	19193.3	0.633736	0.397363	0.0207633	0.215807	ICAM3	UP
ENSG00000059728	20644.6	1.28194	0.254936	1.33487e-08	1.05131e-06	MXD1	UP			ENSG00000076944	13900.2	0.869501	0.438136	0.00227565	0.0866106	STXBP2	UP
ENSG00000059804	15364.3	2.09051	0.369343	4.47837e-11	1.47495e-08	SLC2A3	UP			ENSG00000077044	3332.9	0.728029	0.418833	0.00890431	0.157902	DGKD	UP
ENSG00000060971	1553.92	0.863714	0.149282	4.93292e-10	9.08702e-08	ACAA1	UP			ENSG00000077092	20.544	0.609284	0.513941	0.0192868	0.209672	RARB	UP
ENSG00000060982	706.931	1.19364	0.366038	2.78574e-05	0.000414183	BCAT1	UP			ENSG00000077454	10145.3	0.635025	0.334933	0.0147973	0.189646	LRCH4	UP
ENSG00000061656	5.50927	1.17177	0.70377	0.00162408	0.00994163	SPAG4	UP			ENSG00000077942	27.9668	0.604102	0.442489	0.0264856	0.234941	FBLN1	UP
ENSG00000062282	3141.99	0.930089	0.329991	0.000254829	0.00237837	DGAT2	UP			ENSG00000078053	110.94	0.81033	0.840078	0.00302315	0.0976044	AMPH	UP
ENSG00000062716	11165.3	0.777037	0.233563	7.88313e-05	0.000950391	VMP1	UP			ENSG00000078124	1594.69	0.658099	0.413264	0.016987	0.199395	ACER3	UP
ENSG00000064225	384.811	0.843054	0.245152	4.17011e-05	0.00056974	ST3GAL6	UP			ENSG00000079215	81.7287	0.646139	0.53285	0.0136705	0.183766	SLC1A3	UP
ENSG00000064270	128.619	3.71023	0.685382	3.08227e-10	6.44225e-08	ATP2C2	UP			ENSG00000079277	4764.35	1.08394	0.465584	0.000252911	0.0305128	MKNK1	UP
ENSG00000064419	1612.31	0.666763	0.191491	6.86091e-05	0.000852204	TNPO3	UP			ENSG00000079393	54.0824	0.642771	0.500309	0.0159251	0.195064	DUSP13	UP
ENSG00000064547	1006.78	0.660676	0.225231	0.000476876	0.00384776	LPAR2	UP			ENSG00000079459	33.1819	0.648033	0.414711	0.0186195	0.207005	FDFT1	UP
ENSG00000064763	1216.98	1.28784	0.227157	4.13834e-10	8.08982e-08	FAR2	UP			ENSG00000082701	1283.47	0.659528	0.329007	0.0107673	0.170082	GSK3B	UP
ENSG00000064932	3424.84	0.922573	0.245457	9.59261e-06	0.000181002	SBNO2	UP			ENSG00000084070	31363.1	0.738224	0.440911	0.00819514	0.151021	SMAP2	UP
ENSG00000064999	1019.58	0.751699	0.32839	0.00216393	0.0123783	ANKS1A	UP			ENSG00000084110	2332.55	0.744348	0.514346	0.00694169	0.143477	HAL	UP
ENSG00000065135	3179.71	0.928831	0.203083	2.71069e-07	1.06401e-05	GNAI3	UP			ENSG00000085117	2651.32	0.656934	0.425559	0.0172064	0.200504	CD82	UP
ENSG00000065154	662.832	0.926903	0.307397	0.000138427	0.0014808	OAT	UP			ENSG00000086200	151.401	0.759649	0.412605	0.00646573	0.138702	IPO11	UP
ENSG00000065328	84.0964	1.04184	0.465282	0.000842587	0.00600385	MCM10	UP			ENSG00000086544	451.328	1.15539	0.438914	8.39118e-05	0.0152748	ITPKC	UP
ENSG00000065559	1090.24	0.627072	0.149953	4.70016e-06	0.000102372	MAP2K4	UP			ENSG00000086696	9.67452	1.35879	1.31661	0.000411314	0.0387777	HSD17B2	UP
ENSG00000065615	3154.11	1.17708	0.233981	1.65209e-08	1.23407e-06	CYB5R4	UP			ENSG00000086717	9.1291	0.605532	0.503409	0.020803	0.215807	PPEF1	UP
ENSG00000065618	100.212	3.57075	0.758018	7.8892e-09	7.29734e-07	COL17A1	UP			ENSG00000086730	5068.5	0.649815	0.366137	0.0159375	0.195068	LAT2	UP
ENSG00000065665	190.621	0.633258	0.31297	0.00672594	0.0292403	SEC61A2	UP			ENSG00000087077	227.262	0.804367	0.399345	0.00389328	0.109792	TRIP6	UP
ENSG00000065911	1229.79	0.648236	0.192475	0.000113094	0.00127176	MTHFD2	UP			ENSG00000087157	3205.33	0.693828	0.484255	0.0112353	0.172025	PGS1	UP
ENSG00000066027	2064.98	0.834239	0.186107	5.43188e-07	1.83628e-05	PPP2R5A	UP			ENSG00000087903	1044.86	1.28733	0.449297	1.5847e-05	0.00508562	RFX2	UP
ENSG00000066279	201.087	1.21521	0.509149	0.000328141	0.00289598	ASPM	UP			ENSG00000088833	2578.42	0.607118	0.340762	0.0205967	0.215166	NSFL1C	UP
ENSG00000066336	7734.22	0.834288	0.232561	2.45585e-05	0.000376997	SPI1	UP			ENSG00000088992	629.462	0.641536	0.431583	0.0196214	0.210843	TESC	UP
ENSG00000066735	19.3073	0.604788	0.584915	0.0334624	0.0983466	KIF26A	UP			ENSG00000089060	1192.08	0.695749	0.324002	0.00678024	0.142215	SLC8B1	UP
ENSG00000067064	867.669	1.44267	0.512905	5.28367e-05	0.000686909	IDI1	UP			ENSG00000089472	10.7003	0.97835	1.33034	0.00131972	0.0698888	HEPH	UP
ENSG00000067066	6536.32	0.624781	0.189752	0.000164157	0.00168713	SP100	UP			ENSG00000089505	105.421	0.921985	0.401034	0.00106212	0.0640705	CMTM1	UP
ENSG00000067082	7812.34	0.654708	0.196005	0.000121602	0.00134312	KLF6	UP			ENSG00000089639	6711.58	0.605463	0.332501	0.0196135	0.210843	GMIP	UP
ENSG00000067182	5127.36	0.640116	0.210615	0.000367618	0.00316597	TNFRSF1A	UP			ENSG00000089693	3854.56	0.728216	0.328039	0.00489529	0.122352	MLF2	UP
ENSG00000067225	6828.35	0.633445	0.257179	0.00219252	0.0125121	PKM	UP			ENSG00000090376	6663.58	0.857182	0.613683	0.00264474	0.0924566	IRAK3	UP
ENSG00000067900	5593.33	0.942791	0.231468	2.48775e-06	6.26608e-05	ROCK1	UP			ENSG00000091972	78.9488	0.644607	0.444472	0.0187473	0.207655	CD200	UP
ENSG00000067992	3318.46	0.641025	0.146109	1.74918e-06	4.69553e-05	PDK3	UP			ENSG00000092445	43.2607	0.998814	0.488093	0.000707747	0.0516205	TYRO3	UP
ENSG00000068001	119.764	0.755955	0.243811	0.000187793	0.00187595	HYAL2	UP			ENSG00000092529	754.196	0.688477	0.454439	0.0126139	0.17901	CAPN3	UP
ENSG00000068024	2981.56	0.651591	0.222727	0.000508028	0.00405248	HDAC4	UP			ENSG00000092929	6025.5	0.69092	0.322044	0.00699222	0.143677	UNC13D	UP
ENSG00000068305	2173.72	1.02219	0.26925	6.28272e-06	0.000129203	MEF2A	UP			ENSG00000094661	110.427	0.723242	0.498184	0.00853097	0.153434	OR1I1	UP
ENSG00000068366	3606.76	1.12772	0.345796	3.35887e-05	0.000485129	ACSL4	UP			ENSG00000096060	8197.83	0.793945	0.543563	0.00447943	0.116744	FKBP5	UP
ENSG00000068615	31.4433	0.608016	0.182415	0.000152904	0.00160023	REEP1	UP			ENSG00000096063	2997.35	0.613684	0.460582	0.02326	0.222404	SRPK1	UP
ENSG00000068650	4248.75	0.813646	0.218489	1.54442e-05	0.000265804	ATP11A	UP			ENSG00000099308	4797.74	0.696894	0.323984	0.00669003	0.141504	MAST3	UP
ENSG00000068976	203.764	0.607368	0.220681	0.00105682	0.007132	PYGM	UP			ENSG00000100024	233.795	0.635391	0.507896	0.0163329	0.197458	UPB1	UP
ENSG00000069020	679.268	1.29536	0.409407	2.84775e-05	0.000421672	MAST4	UP			ENSG00000100034	4002.02	0.851025	0.304521	0.000644472	0.0491802	PPM1F	UP
ENSG00000069399	1088.28	0.841758	0.293707	0.0002965	0.0026712	BCL3	UP			ENSG00000100162	38.2044	0.651901	0.578748	0.0111535	0.171667	CENPM	UP
ENSG00000069535	13.8714	0.62262	0.617421	0.030121	0.0908856	MAOB	UP			ENSG00000100206	91.0654	0.756016	0.530312	0.00612756	0.135618	DMC1	UP
ENSG00000069974	4022.83	1.21914	0.256375	5.92441e-08	3.44328e-06	RAB27A	UP			ENSG00000100218	56.186	0.991854	0.949353	0.00128127	0.0698888	RSPH14	UP
ENSG00000070214	982.831	1.0744	0.167076	5.76981e-12	3.13546e-09	SLC44A1	UP			ENSG00000100228	196.326	0.811697	0.477657	0.00414106	0.112623	RAB36	UP
ENSG00000070269	1033.02	1.22257	0.28413	4.68616e-07	1.65094e-05	TMEM260	UP			ENSG00000100284	3585.24	0.75587	0.376728	0.00573771	0.131368	TOM1	UP
ENSG00000070371	231.591	1.32462	0.414983	2.38916e-05	0.000369895	CLTCL1	UP			ENSG00000100504	8849.76	0.635853	0.435172	0.020522	0.215154	PYGL	UP
ENSG00000070404	65.4635	1.40817	0.492915	5.16145e-05	0.000675463	FSTL3	UP			ENSG00000100557	23.8968	0.849645	0.541807	0.00290231	0.0952362	CCDC198	UP
ENSG00000070495	669.772	0.608963	0.230681	0.00146934	0.00917525	JMJD6	UP			ENSG00000100583	17.0615	0.883256	0.494755	0.00217551	0.0843418	SAMD15	UP
ENSG00000070540	808.206	0.731798	0.229489	0.00015214	0.00159376	WIPI1	UP			ENSG00000100599	8327.22	0.735067	0.324113	0.00427993	0.114651	RIN3	UP
ENSG00000070731	525.973	0.729269	0.240996	0.000266936	0.00247015	ST6GALNAC2	UP			ENSG00000100731	2433.42	0.604809	0.377508	0.0256407	0.232841	PCNX1	UP
ENSG00000070759	282.815	0.738219	0.203386	2.93133e-05	0.000432282	TESK2	UP			ENSG00000100979	43.3464	0.674063	0.415423	0.0147072	0.189261	PLTP	UP
ENSG00000071189	1840.55	0.705864	0.151172	3.49198e-07	1.30329e-05	SNX13	UP			ENSG00000100985	20478.8	0.825175	0.519945	0.00359037	0.105515	MMP9	UP
ENSG00000071991	7.93155	1.44679	0.724799	0.000381163	0.0032522	CDH19	UP			ENSG00000101000	83.3279	0.651066	0.404875	0.0179485	0.204607	PROCR	UP
ENSG00000072110	6548.39	0.827741	0.210277	6.21374e-06	0.000128148	ACTN1	UP			ENSG00000101144	308.602	0.603208	0.492467	0.0222494	0.220332	BMP7	UP
ENSG00000072401	920.047	1.6919	0.310884	4.86028e-10	9.02974e-08	UBE2D1	UP			ENSG00000101187	43.9062	1.56749	0.939233	5.82239e-05	0.0124568	SLCO4A1	UP
ENSG00000072571	36.8809	0.94508	0.615679	0.00458295	0.0218809	HMMR	UP			ENSG00000101188	133.634	0.604498	0.45197	0.0257522	0.233275	NTSR1	UP
ENSG00000072952	1313.41	0.832254	0.391032	0.00236043	0.0132741	IRAG1	UP			ENSG00000101220	1190.44	0.642564	0.465626	0.0180751	0.204681	ADISSP	UP
ENSG00000073150	379.664	0.687917	0.297764	0.0026408	0.0143639	PANX2	UP			ENSG00000101236	7672.25	0.85632	0.409086	0.0023397	0.0869566	RNF24	UP
ENSG00000073331	4447.09	1.08403	0.277918	3.53808e-06	8.21295e-05	ALPK1	UP			ENSG00000101412	126.052	0.631549	0.427109	0.0214894	0.218096	E2F1	UP
ENSG00000073712	57.2456	0.629243	0.33725	0.00971179	0.0387349	FERMT2	UP			ENSG00000101638	72.4806	2.06352	1.12524	1.45816e-05	0.00486214	ST8SIA5	UP
ENSG00000073737	1264.31	1.92272	0.515865	7.38617e-07	2.3821e-05	DHRS9	UP			ENSG00000101680	98.2111	0.654296	0.422996	0.0176266	0.202753	LAMA1	UP
ENSG00000073921	8522.17	0.990791	0.200548	3.85712e-08	2.47322e-06	PICALM	UP			ENSG00000101782	1650.42	0.603909	0.400376	0.0272391	0.236683	RIOK3	UP
ENSG00000074410	26.7018	0.925394	0.558783	0.00417986	0.0203762	CA12	UP			ENSG00000101871	129.09	0.700751	0.467554	0.0110578	0.170895	MID1	UP
ENSG00000075151	2168.36	0.749076	0.204893	2.53955e-05	0.000386299	EIF4G3	UP			ENSG00000102003	352.891	0.660719	0.470087	0.0153585	0.191338	SYP	UP
ENSG00000075303	664.557	1.43478	0.315881	9.46237e-08	4.83555e-06	SLC25A40	UP			ENSG00000102125	2049.76	0.62513	0.423726	0.0227759	0.222117	TAFAZZIN	UP
ENSG00000075399	628.669	1.55954	0.343768	6.81202e-08	3.78844e-06	VPS9D1	UP			ENSG00000102225	1033.86	0.702268	0.32001	0.00596785	0.133846	CDK16	UP
ENSG00000075420	5400.93	1.10882	0.26462	9.97372e-07	3.01528e-05	FNDC3B	UP			ENSG00000102543	322.244	0.987229	0.739666	0.00115777	0.0673101	CDADC1	UP
ENSG00000075426	6237.43	0.931633	0.278267	4.38646e-05	0.000591125	FOSL2	UP			ENSG00000102780	494.231	0.843445	0.538273	0.00305595	0.0976163	DGKH	UP
ENSG00000075651	452.036	0.960619	0.27133	1.99299e-05	0.000321615	PLD1	UP			ENSG00000102858	3130.49	0.874714	0.304129	0.000451351	0.0405095	MGRN1	UP
ENSG00000076382	83.7954	0.766294	0.404175	0.00514505	0.0237801	SPAG5	UP			ENSG00000102882	3839.47	0.730874	0.361325	0.00671098	0.141504	MAPK3	UP
ENSG00000076641	6580.93	0.943187	0.323046	0.000178431	0.00179812	PAG1	UP			ENSG00000103175	95.8195	1.67783	0.735607	5.91652e-06	0.00296677	WFDC1	UP
ENSG00000076685	3990.27	0.94505	0.194513	6.48179e-08	3.66913e-06	NT5C2	UP			ENSG00000103194	2698.57	0.640134	0.454789	0.0190215	0.208666	USP10	UP
ENSG00000076826	8.10864	1.37342	0.839752	0.000892755	0.00625792	CAMSAP3	UP			ENSG00000103196	2284	0.609955	0.408332	0.0260124	0.233966	CRISPLD2	UP
ENSG00000076944	3074.57	0.880107	0.29864	0.000201111	0.00197719	STXBP2	UP			ENSG00000103510	1468.19	0.940981	0.287162	9.43624e-05	0.0158218	KAT8	UP
ENSG00000077238	5818.79	1.28726	0.308904	7.14851e-07	2.30887e-05	IL4R	UP			ENSG00000103534	38.8838	0.682558	0.450402	0.0133726	0.183242	TMC5	UP
ENSG00000077420	4973.58	0.677495	0.246835	0.00080388	0.00579556	APBB1IP	UP			ENSG00000103855	214.379	0.668148	0.393301	0.0149406	0.190235	CD276	UP
ENSG00000077984	3531.87	1.73958	0.404321	1.13049e-07	5.52213e-06	CST7	UP			ENSG00000103876	595.894	0.849279	0.451164	0.00286779	0.095105	FAH	UP
ENSG00000078053	92.8195	4.35767	0.772955	4.46073e-11	1.47495e-08	AMPH	UP			ENSG00000104611	25.1105	0.76532	0.842953	0.00370868	0.107741	SH2D4A	UP
ENSG00000078098	7.49306	0.917479	0.806325	0.00690951	0.0297882	FAP	UP			ENSG00000104892	39.8053	0.617565	0.529989	0.0169264	0.198975	KLC3	UP
ENSG00000078114	209.417	3.49246	0.930214	2.58216e-07	1.02799e-05	NEBL	UP			ENSG00000104918	5040.19	0.942499	1.01789	0.0015991	0.0759146	RETN	UP
ENSG00000078124	2720.51	0.707807	0.235867	0.000315657	0.00280402	ACER3	UP			ENSG00000104973	4330.81	0.6686	0.392619	0.0148477	0.190141	MED25	UP
ENSG00000078399	19.7886	1.49016	0.516578	3.74583e-05	0.000523285	HOXA9	UP			ENSG00000105220	4491.33	0.689044	0.531694	0.0100769	0.164576	GPI	UP
ENSG00000078618	4028.43	0.824647	0.182783	4.88216e-07	1.70343e-05	NRDC	UP			ENSG00000105321	1454.12	0.650635	0.393619	0.0176268	0.202753	CCDC9	UP
ENSG00000079215	250.955	1.63216	0.428432	1.13846e-06	3.31726e-05	SLC1A3	UP			ENSG00000105339	11885.7	0.683907	0.408663	0.0133191	0.18311	DENND3	UP
ENSG00000079277	4171.34	1.27029	0.355996	7.73385e-06	0.000152136	MKNK1	UP			ENSG00000105392	225.344	0.624577	0.47097	0.0205503	0.215154	CRX	UP
ENSG00000079385	2354.81	1.80873	0.492939	1.19889e-06	3.43802e-05	CEACAM1	UP			ENSG00000105397	7375.67	0.618293	0.36545	0.0215173	0.218096	TYK2	UP
ENSG00000079393	36.5269	2.24373	0.746929	5.53229e-06	0.000116866	DUSP13	UP			ENSG00000105613	91.7839	0.65098	0.468641	0.0167121	0.198201	MAST1	UP
ENSG00000079739	465.113	0.602308	0.240455	0.00222892	0.0126773	PGM1	UP			ENSG00000105642	33.7709	0.611044	0.534818	0.0173457	0.201105	KCNN1	UP
ENSG00000079950	4263.73	0.736101	0.170112	1.55825e-06	4.28755e-05	STX7	UP			ENSG00000105649	100.559	0.728625	0.498204	0.00816769	0.151021	RAB3A	UP
ENSG00000081181	48.1808	1.11552	0.547531	0.00101448	0.00690666	ARG2	UP			ENSG00000105655	493.862	0.692544	0.442043	0.0123878	0.178206	ISYNA1	UP
ENSG00000081237	33872.7	0.785503	0.204095	1.02913e-05	0.000191526	PTPRC	UP			ENSG00000105656	1726.15	0.611552	0.362317	0.0225793	0.22199	ELL	UP
ENSG00000081320	7918.25	0.888856	0.205408	9.45333e-07	2.89011e-05	STK17B	UP			ENSG00000105722	1093.95	0.613639	0.37676	0.0235829	0.224045	ERF	UP
ENSG00000081913	627.794	0.985449	0.294668	3.78753e-05	0.000528431	PHLPP1	UP			ENSG00000106070	1486.15	1.77411	1.01142	2.76242e-05	0.00805924	GRB10	UP
ENSG00000082014	727.364	1.8866	0.316965	1.3627e-11	5.92419e-09	SMARCD3	UP			ENSG00000106077	247.773	0.672523	0.392135	0.0142834	0.187468	ABHD11	UP
ENSG00000082996	2385.61	1.2655	0.245288	7.06533e-09	6.67735e-07	RNF13	UP			ENSG00000106261	1062.47	0.713778	0.376712	0.00890233	0.157902	ZKSCAN1	UP
ENSG00000083223	5744.62	0.634043	0.16445	1.82475e-05	0.000300035	TUT7	UP			ENSG00000106336	29.03	0.606817	0.442563	0.0258899	0.233839	FBXO24	UP
ENSG00000083312	2542.19	0.817748	0.138311	2.61926e-10	5.751e-08	TNPO1	UP			ENSG00000106348	6916.56	0.646016	0.321763	0.0115341	0.174153	IMPDH1	UP
ENSG00000084070	14403.6	0.741597	0.288131	0.00103369	0.00700631	SMAP2	UP			ENSG00000106459	402.481	0.682171	0.291516	0.00485923	0.122352	NRF1	UP
ENSG00000084112	2751.51	0.825214	0.260046	0.000114159	0.00128043	SSH1	UP			ENSG00000106714	1273.47	0.751333	0.579088	0.00574275	0.131368	CNTNAP3	UP
ENSG00000084731	326.836	0.748572	0.421673	0.00705935	0.030302	KIF3C	UP			ENSG00000106789	408.78	0.77887	0.384357	0.00470833	0.120494	CORO2A	UP
ENSG00000084733	2252.71	0.919192	0.198417	2.09682e-07	8.69821e-06	RAB10	UP			ENSG00000106853	47.535	0.623664	0.421395	0.0230958	0.222117	PTGR1	UP
ENSG00000085063	2416.51	1.5342	0.35569	1.96676e-07	8.38262e-06	CD59	UP			ENSG00000106976	174.749	0.68386	0.430867	0.013494	0.183766	DNM1	UP
ENSG00000085117	2309.12	0.676062	0.288913	0.00256299	0.0140864	CD82	UP			ENSG00000108352	436.767	0.679696	0.340199	0.00968319	0.161851	RAPGEFL1	UP
ENSG00000085741	6.25059	0.939897	0.58149	0.0041843	0.0203928	WNT11	UP			ENSG00000108405	4015.26	1.01486	0.408342	0.000369055	0.0367817	P2RX1	UP
ENSG00000085840	66.301	0.648469	0.332881	0.00748365	0.0316461	ORC1	UP			ENSG00000108556	83.0948	0.683686	0.338027	0.00908018	0.159236	CHRNE	UP
ENSG00000086065	457.819	0.933992	0.264067	2.18153e-05	0.000345123	CHMP5	UP			ENSG00000108582	2332.69	0.789759	0.455917	0.00507973	0.124181	CPD	UP
ENSG00000086288	168.763	0.909046	0.43828	0.00199775	0.0116017	NME8	UP			ENSG00000108786	10.7473	0.616122	0.472089	0.0218998	0.219684	HSD17B1	UP
ENSG00000086300	1756.7	0.936435	0.221542	1.2994e-06	3.70607e-05	SNX10	UP			ENSG00000108840	2748.97	0.655314	0.341795	0.0127217	0.179064	HDAC5	UP
ENSG00000086544	484.438	1.07417	0.453699	0.000551667	0.00432753	ITPKC	UP			ENSG00000109047	78.5888	1.40052	0.719556	5.41016e-05	0.011892	RCVRN	UP
ENSG00000086548	429.655	3.95419	0.819035	3.81051e-09	4.12084e-07	CEACAM6	UP			ENSG00000109107	277.38	0.62894	0.38	0.0207021	0.215603	ALDOC	UP
ENSG00000086666	954.708	0.65831	0.178522	3.22625e-05	0.000471297	ZFAND6	UP			ENSG00000109339	209.334	0.721567	0.341378	0.00618304	0.136123	MAPK10	UP
ENSG00000086696	216.9	0.737279	0.240575	0.000227551	0.0021809	HSD17B2	UP			ENSG00000109906	1160	1.41997	0.964895	0.000149567	0.0210141	ZBTB16	UP
ENSG00000086730	3269.66	0.876552	0.218488	3.89006e-06	8.81734e-05	LAT2	UP			ENSG00000110046	2278.16	0.60016	0.397426	0.0280432	0.238212	ATG2A	UP
ENSG00000087077	69.161	0.633115	0.28131	0.00386779	0.0191782	TRIP6	UP			ENSG00000110203	2470.61	0.685477	0.609741	0.00823891	0.151185	FOLR3	UP
ENSG00000087116	288.508	2.84846	0.571131	1.59025e-09	2.16045e-07	ADAMTS2	UP			ENSG00000110693	45.6501	1.09382	0.573644	0.000380309	0.03721	SOX6	UP
ENSG00000087157	3795.3	1.15655	0.299449	3.43542e-06	8.04695e-05	PGS1	UP			ENSG00000110719	17788.8	0.624163	0.365117	0.0203153	0.213882	TCIRG1	UP
ENSG00000087253	2640.55	1.14265	0.272486	9.08305e-07	2.81251e-05	LPCAT2	UP			ENSG00000110721	230.902	1.01411	0.450141	0.000507307	0.0432992	CHKA	UP
ENSG00000087502	673.007	0.890962	0.262817	4.2742e-05	0.000579952	ERGIC2	UP			ENSG00000110931	3337.04	0.649151	0.35244	0.0147276	0.189261	CAMKK2	UP
ENSG00000087903	763.702	0.984351	0.284766	2.53663e-05	0.000386299	RFX2	UP			ENSG00000111058	167.301	0.916389	0.50507	0.00162441	0.076878	ACSS3	UP
ENSG00000088325	165.802	1.21708	0.52421	0.000381361	0.0032522	TPX2	UP			ENSG00000111077	23.6953	0.982027	0.629899	0.00107914	0.0643713	TNS2	UP
ENSG00000089169	377.727	0.962965	0.583305	0.00362135	0.0182427	RPH3A	UP			ENSG00000111319	98.823	0.823073	0.48971	0.00372565	0.107741	SCNN1A	UP
ENSG00000089351	2461.18	0.872593	0.2524	3.54215e-05	0.000504229	GRAMD1A	UP			ENSG00000111640	45544.2	0.697854	0.432036	0.0118838	0.177357	GAPDH	UP
ENSG00000089356	1.37582	0.61939	0.692306	0.0285676	0.0873045	FXYD3	UP			ENSG00000111732	26.9598	0.625881	0.46877	0.020494	0.215154	AICDA	UP
ENSG00000089505	391.258	1.12579	0.265995	7.98936e-07	2.52053e-05	CMTM1	UP			ENSG00000111859	1757.28	0.671517	0.432099	0.0150628	0.190539	NEDD9	UP
ENSG00000090020	756.854	0.717175	0.225491	0.000165774	0.00169893	SLC9A1	UP			ENSG00000111886	288.986	0.683123	0.574315	0.0092178	0.159727	GABRR2	UP
ENSG00000090339	1036.17	0.809359	0.30529	0.000639715	0.00484681	ICAM1	UP			ENSG00000111913	18206.5	0.615741	0.358267	0.0212295	0.217622	RIPOR2	UP
ENSG00000090376	16509.4	2.89085	0.455348	7.83263e-13	7.73899e-10	IRAK3	UP			ENSG00000112062	4381	0.67048	0.419684	0.0152332	0.190813	MAPK14	UP
ENSG00000090889	59.9406	1.1583	0.61356	0.00116933	0.00766749	KIF4A	UP			ENSG00000112299	815.523	0.600514	0.454072	0.0264366	0.234885	VNN1	UP
ENSG00000091039	5866.37	0.929486	0.209238	5.00669e-07	1.73851e-05	OSBPL8	UP			ENSG00000112379	31.5103	0.656332	0.545463	0.0121433	0.17791	ARFGEF3	UP
ENSG00000091106	2300.9	2.17249	0.407291	2.46022e-10	5.45692e-08	NLRC4	UP			ENSG00000112493	880.969	5.95548	1.1107	2.52194e-10	3.67883e-07	TAPBP	UP
ENSG00000091317	5009.27	1.1294	0.2099	2.85188e-09	3.29781e-07	CMTM6	UP			ENSG00000112541	207.417	0.693314	0.497466	0.0108568	0.170173	PDE10A	UP
ENSG00000091436	1089.49	0.912104	0.230963	4.56182e-06	0.000100162	MAP3K20	UP			ENSG00000112679	1244.55	0.628471	0.248372	0.00384869	0.109489	DUSP22	UP
ENSG00000092020	499.067	0.964145	0.225251	9.5433e-07	2.91352e-05	PPP2R3C	UP			ENSG00000113262	63.8387	0.772226	0.436548	0.00594685	0.133846	GRM6	UP
ENSG00000092036	772.839	1.21549	0.272566	2.37723e-07	9.60479e-06	HAUS4	UP			ENSG00000113749	7150.77	0.63565	0.362372	0.0179238	0.204607	HRH2	UP
ENSG00000092067	123.379	1.12779	0.478529	0.000472274	0.00381913	CEBPE	UP			ENSG00000113916	20648.1	0.958194	0.501268	0.00109365	0.0649951	BCL6	UP
ENSG00000092421	17.6417	0.972577	0.616511	0.00387438	0.0191927	SEMA6A	UP			ENSG00000114270	142.453	0.841077	0.482276	0.00317492	0.0998849	COL7A1	UP
ENSG00000092531	2129.57	0.606081	0.171451	7.31679e-05	0.000896534	SNAP23	UP			ENSG00000114316	3107.96	0.629907	0.305213	0.0112807	0.172344	USP4	UP
ENSG00000092758	86.1337	0.723178	0.376948	0.00584994	0.0262624	COL9A3	UP			ENSG00000114455	95.8754	0.719831	0.451932	0.00961369	0.161713	HHLA2	UP
ENSG00000092841	6928.51	0.703714	0.331693	0.00398101	0.0196092	MYL6	UP			ENSG00000114626	17978.9	0.658643	0.410461	0.0168617	0.198411	ABTB1	UP
ENSG00000093134	2097.34	1.01806	0.340949	0.000114374	0.00128151	VNN3P	UP			ENSG00000114631	47.49	0.969025	0.745519	0.00130077	0.0698888	PODXL2	UP
ENSG00000093167	1171.54	0.740727	0.200419	2.23969e-05	0.000352217	LRRFIP2	UP			ENSG00000114638	126.427	0.730434	0.527401	0.00749578	0.14743	UPK1B	UP
ENSG00000094804	130.911	1.33096	0.44877	4.72829e-05	0.000628232	CDC6	UP			ENSG00000114656	251.124	0.619595	0.411288	0.0239373	0.226339	CFAP92	UP
ENSG00000095203	18.0091	0.838026	1.16061	0.00402682	0.0198124	EPB41L4B	UP			ENSG00000114796	595.587	0.703907	0.391337	0.0105109	0.167819	KLHL24	UP
ENSG00000095303	893.928	0.612555	0.340472	0.011993	0.0454454	PTGS1	UP			ENSG00000115129	262.137	0.802824	0.384777	0.00364357	0.106687	TP53I3	UP
ENSG00000095383	568.689	0.632217	0.171751	3.70682e-05	0.000520175	TBC1D2	UP			ENSG00000115425	149.492	0.624264	0.421442	0.0229752	0.222117	PECR	UP
ENSG00000095596	3.32082	1.54335	1.13992	0.000768241	0.00560942	CYP26A1	UP			ENSG00000115590	11244.2	3.33348	0.879414	6.25145e-08	5.90063e-05	IL1R2	UP
ENSG00000095739	12.2295	1.18333	0.467423	0.000252551	0.00236116	BAMBI	UP			ENSG00000115594	2134.64	1.26478	0.978722	0.000353073	0.0361816	IL1R1	UP
ENSG00000095970	2.65657	0.658952	0.595382	0.0245852	0.0781071	TREM2	UP			ENSG00000115602	222.406	0.98452	1.04581	0.00135299	0.0713577	IL1RL1	UP
ENSG00000096006	332.476	1.62458	0.773699	0.000192215	0.00190871	CRISP3	UP			ENSG00000115604	2827.3	1.31031	1.07112	0.000343097	0.0357409	IL18R1	UP
ENSG00000096060	12270.3	1.58965	0.456156	4.18277e-06	9.37329e-05	FKBP5	UP			ENSG00000115607	3541.05	1.01988	0.600891	0.000770072	0.0546751	IL18RAP	UP
ENSG00000096063	4216.51	1.8385	0.289749	1.36633e-12	1.1176e-09	SRPK1	UP			ENSG00000115661	660.285	0.724774	0.336146	0.00562737	0.130439	STK16	UP
ENSG00000096968	3820.9	1.25136	0.244239	8.77118e-09	7.91431e-07	JAK2	UP			ENSG00000116016	93.7084	0.602102	0.475874	0.0241094	0.226897	EPAS1	UP
ENSG00000097033	4645.83	1.46926	0.297334	1.29343e-08	1.03365e-06	SH3GLB1	UP			ENSG00000116017	1842.67	0.616138	0.376109	0.022989	0.222117	ARID3A	UP
ENSG00000099194	144.026	0.94105	0.453341	0.00176501	0.0105925	SCD	UP			ENSG00000116260	2515.42	0.783304	0.403278	0.00493763	0.122551	QSOX1	UP
ENSG00000099246	2054.14	1.4759	0.38751	1.7898e-06	4.76775e-05	RAB18	UP			ENSG00000116329	11.3203	0.855906	0.766037	0.00250174	0.0896362	OPRD1	UP
ENSG00000099377	68.3967	0.61	0.309715	0.00839726	0.034649	HSD3B7	UP			ENSG00000116717	860.894	0.988485	0.694332	0.00110259	0.0650449	GADD45A	UP
ENSG00000099860	964.584	1.01442	0.325403	7.55529e-05	0.000920246	GADD45B	UP			ENSG00000116793	558.456	0.73658	0.451437	0.00827791	0.151629	PHTF1	UP
ENSG00000099985	231.171	1.90508	0.44777	8.93032e-08	4.64398e-06	OSM	UP			ENSG00000116885	11.1881	0.993926	0.670911	0.00103668	0.0637342	OSCP1	UP
ENSG00000100024	338.754	1.08916	0.387043	0.000155435	0.00162048	UPB1	UP			ENSG00000116981	127.885	0.663469	0.484987	0.0143262	0.187651	NT5C1A	UP
ENSG00000100031	205.235	0.634537	0.33226	0.008637	0.0354164	GGT1	UP			ENSG00000117114	35.9181	0.627271	0.42515	0.0223357	0.220824	ADGRL2	UP
ENSG00000100162	12.817	0.965091	0.532084	0.00273545	0.0147545	CENPM	UP			ENSG00000117139	751.171	0.720039	0.353416	0.00706345	0.144111	KDM5B	UP
ENSG00000100226	2479.76	0.975317	0.232852	1.38914e-06	3.90124e-05	GTPBP1	UP			ENSG00000117480	206.344	0.637796	0.48862	0.0173209	0.201105	FAAH	UP
ENSG00000100234	9.38695	1.84192	0.925787	0.000150966	0.00158453	TIMP3	UP			ENSG00000117834	123.796	0.70473	0.561996	0.00824425	0.151185	SLC5A9	UP
ENSG00000100284	1220.19	0.695399	0.219635	0.000189998	0.001892	TOM1	UP			ENSG00000117984	31673.9	0.627849	0.459369	0.0207938	0.215807	CTSD	UP
ENSG00000100300	1186.62	1.18758	0.276802	5.37451e-07	1.8254e-05	TSPO	UP			ENSG00000118242	114.658	0.729924	0.402516	0.00844063	0.152954	MREG	UP
ENSG00000100330	6847.17	0.91084	0.225316	3.09413e-06	7.40563e-05	MTMR3	UP			ENSG00000118263	2391.61	0.768935	0.388978	0.00536967	0.127677	KLF7	UP
ENSG00000100365	3389.31	1.02966	0.267941	5.12202e-06	0.000110344	NCF4	UP			ENSG00000118508	820.117	0.643424	0.360682	0.0164504	0.197565	RAB32	UP
ENSG00000100368	9740.73	0.770808	0.281182	0.000563361	0.00440187	CSF2RB	UP			ENSG00000118520	2131.07	0.919487	0.765075	0.00175569	0.0793571	ARG1	UP
ENSG00000100393	5946.37	0.6295	0.19307	0.000180237	0.00181296	EP300	UP			ENSG00000118620	252.633	0.7137	0.473304	0.0097848	0.162197	ZNF430	UP
ENSG00000100448	217.429	3.21478	0.95735	9.87502e-07	2.9896e-05	CTSG	UP			ENSG00000118689	2024.87	0.786231	0.401898	0.0047635	0.121392	FOXO3	UP
ENSG00000100483	381.533	0.90446	0.223799	3.16531e-06	7.53608e-05	VCPKMT	UP			ENSG00000119333	166.514	0.659479	0.571302	0.0108789	0.170173	DYNC2I2	UP
ENSG00000100485	4406.14	1.47069	0.256904	1.94004e-10	4.43901e-08	SOS2	UP			ENSG00000119535	152361	0.681485	0.405234	0.0135457	0.183766	CSF3R	UP
ENSG00000100504	10966.6	1.72541	0.304513	1.24228e-10	3.37542e-08	PYGL	UP			ENSG00000119669	1444.27	0.775479	0.407406	0.00543117	0.12816	IRF2BPL	UP
ENSG00000100505	78.6945	0.952139	0.421794	0.00110992	0.0073768	TRIM9	UP			ENSG00000119862	393.849	0.625669	0.468981	0.020514	0.215154	LGALSL	UP
ENSG00000100526	22.1326	1.01721	0.481416	0.00122816	0.00797861	CDKN3	UP			ENSG00000119888	39.3877	1.50559	1.49459	0.000316318	0.0342949	EPCAM	UP
ENSG00000100554	593.946	0.669461	0.220945	0.000335033	0.0029426	ATP6V1D	UP			ENSG00000120306	2876.16	0.636299	0.457844	0.0194776	0.210747	CYSTM1	UP
ENSG00000100580	1880.76	1.35331	0.27114	1.36394e-08	1.06648e-06	TMED8	UP			ENSG00000120696	366.652	0.605124	0.444434	0.0261415	0.234269	KBTBD7	UP
ENSG00000100596	4525.76	1.19844	0.313875	3.66985e-06	8.42472e-05	SPTLC2	UP			ENSG00000120709	2618.92	0.733058	0.335975	0.00510658	0.124181	FAM53C	UP
ENSG00000100644	3432.06	0.949716	0.269988	2.23933e-05	0.000352217	HIF1A	UP			ENSG00000120733	1634.16	0.684935	0.275279	0.00336618	0.102648	KDM3B	UP
ENSG00000100697	5891.71	0.76008	0.269591	0.000461299	0.00375552	DICER1	UP			ENSG00000120907	10.4068	0.667393	0.454207	0.0151282	0.190539	ADRA1A	UP
ENSG00000100731	12175.1	1.21822	0.240441	1.26201e-08	1.01226e-06	PCNX1	UP			ENSG00000121351	148.701	0.608597	0.469579	0.0234755	0.223554	IAPP	UP
ENSG00000100906	3506.49	1.10082	0.324451	2.3003e-05	0.000358692	NFKBIA	UP			ENSG00000121454	28.0396	1.14315	1.05286	0.000702251	0.0514535	LHX4	UP
ENSG00000100985	7589.62	2.99938	0.616455	3.25783e-09	3.63156e-07	MMP9	UP			ENSG00000121578	261	0.649348	0.384902	0.0173882	0.201452	B4GALT4	UP
ENSG00000101057	269.089	0.711182	0.448966	0.0116582	0.0445445	MYBL2	UP			ENSG00000121904	46.0303	0.691995	0.475445	0.0116803	0.174998	CSMD2	UP
ENSG00000101084	1392.43	1.09428	0.237316	1.5457e-07	7.01437e-06	RAB5IF	UP			ENSG00000121933	372.7	2.42844	1.5765	3.31163e-05	0.00866315	TMIGD3	UP
ENSG00000101104	537.439	0.619773	0.17194	5.27465e-05	0.000686147	PABPC1L	UP			ENSG00000121964	1028.97	0.709791	0.379587	0.00941414	0.160139	GTDC1	UP
ENSG00000101150	2339.46	0.62012	0.174454	6.37802e-05	0.000804171	TPD52L2	UP			ENSG00000122483	451.344	0.749863	0.467364	0.00723347	0.145072	CCDC18	UP
ENSG00000101152	3018.37	0.642521	0.182555	6.60342e-05	0.000825408	DNAJC5	UP			ENSG00000122642	121.342	0.636534	0.437686	0.0203272	0.213882	FKBP9	UP
ENSG00000101187	43.2388	2.15205	0.662466	2.7946e-06	6.87174e-05	SLCO4A1	UP			ENSG00000123360	657.452	0.815031	0.395067	0.00339686	0.102648	PDE1B	UP
ENSG00000101188	94.9884	1.86787	0.823458	7.67767e-05	0.000932344	NTSR1	UP			ENSG00000123643	711.512	0.92128	0.496458	0.0015351	0.0744174	SLC36A1	UP
ENSG00000101236	8918.42	1.19405	0.252588	7.16121e-08	3.96089e-06	RNF24	UP			ENSG00000123815	1020.22	0.716499	0.363733	0.00796636	0.150857	COQ8B	UP
ENSG00000101265	18040.3	0.902464	0.208205	8.80886e-07	2.7354e-05	RASSF2	UP			ENSG00000123836	1327.73	0.881212	0.671787	0.00221109	0.0850819	PFKFB2	UP
ENSG00000101307	5411.4	0.779378	0.219297	3.37006e-05	0.000485555	SIRPB1	UP			ENSG00000123838	190.182	2.10368	1.69565	9.08742e-05	0.0158218	C4BPA	UP
ENSG00000101331	2.24928	1.06947	0.842234	0.00359602	0.018163	CCM2L	UP			ENSG00000123908	1347.82	0.692009	0.42457	0.0125335	0.17901	AGO2	UP
ENSG00000101335	558.114	0.885804	0.52814	0.00475259	0.0224923	MYL9	UP			ENSG00000124103	70.0295	0.660778	0.392208	0.015969	0.195155	FAM209A	UP
ENSG00000101336	7838.02	0.838455	0.258038	8.37789e-05	0.000998526	HCK	UP			ENSG00000124260	7.76953	0.685551	0.56241	0.00939351	0.160139	MAGEA10	UP
ENSG00000101384	166.051	1.03805	0.28428	1.05746e-05	0.000195792	JAG1	UP			ENSG00000124523	423.799	0.729343	0.386361	0.00798079	0.150857	SIRT5	UP
ENSG00000101412	80.1175	1.26415	0.379531	1.80197e-05	0.000298025	E2F1	UP			ENSG00000124588	1668.46	1.02988	0.446744	0.000415665	0.0387777	NQO2	UP
ENSG00000101425	901.925	2.69257	0.72829	3.88256e-07	1.42079e-05	BPI	UP			ENSG00000124731	7911.56	0.767559	0.362738	0.00454482	0.118004	TREM1	UP
ENSG00000101447	22.3444	0.691936	0.445306	0.013329	0.0493006	FAM83D	UP			ENSG00000124788	1226.52	0.63187	0.40179	0.0212733	0.217622	ATXN1	UP
ENSG00000101457	679.987	0.90864	0.193998	1.68334e-07	7.46752e-06	DNTTIP1	UP			ENSG00000125319	128.221	4.64845	0.958796	1.07996e-08	1.23779e-05	HROB	UP
ENSG00000101474	4057.36	1.20809	0.259264	9.5794e-08	4.87652e-06	APMAP	UP			ENSG00000125430	411.761	0.878738	0.617218	0.00227056	0.0866106	HS3ST3B1	UP
ENSG00000101493	4339.01	1.00825	0.247794	2.13575e-06	5.53995e-05	ZNF516	UP			ENSG00000125968	93.0819	0.941738	0.50408	0.00128392	0.0698888	ID1	UP
ENSG00000101544	448.303	0.617075	0.401896	0.0192065	0.0650096	ADNP2	UP			ENSG00000126432	3707.07	0.636438	0.453766	0.0196708	0.210843	PRDX5	UP
ENSG00000101558	2834.98	1.21893	0.251564	3.82385e-08	2.45914e-06	VAPA	UP			ENSG00000126522	915.417	0.715134	0.474678	0.00963837	0.161713	ASL	UP
ENSG00000101596	20757.1	0.770206	0.199207	1.01069e-05	0.000188578	SMCHD1	UP			ENSG00000126562	16.1204	0.604744	0.417787	0.0272398	0.236683	WNK4	UP
ENSG00000101608	5377.33	0.783362	0.211856	1.90317e-05	0.000309187	MYL12A	UP			ENSG00000126856	28.7085	0.734666	0.432518	0.00846212	0.152954	PRDM7	UP
ENSG00000101638	87.9777	0.963586	0.408174	0.000823234	0.00590215	ST8SIA5	UP			ENSG00000127022	530.406	1.0225	0.368119	0.000202118	0.0250058	CANX	UP
ENSG00000101751	458.993	0.651171	0.207882	0.000256234	0.00238943	POLI	UP			ENSG00000127084	11495.4	0.618527	0.355297	0.0203123	0.213882	FGD3	UP
ENSG00000101916	6116.49	1.48672	0.351727	3.25569e-07	1.24395e-05	TLR8	UP			ENSG00000127530	100.144	0.686115	0.471714	0.0123858	0.178206	OR7C1	UP
ENSG00000102007	2354.56	0.741773	0.292646	0.00115516	0.00761129	PLP2	UP			ENSG00000127578	62.5592	1.87773	0.697751	6.20765e-07	0.00049804	WFIKKN1	UP
ENSG00000102010	421.775	2.09898	0.561043	5.02858e-07	1.74055e-05	BMX	UP			ENSG00000127663	3062.98	0.822232	0.361969	0.00241497	0.0882703	KDM4B	UP
ENSG00000102144	6465.5	0.785728	0.267328	0.000286786	0.0026094	PGK1	UP			ENSG00000127824	7618.69	1.00788	0.416488	0.000432322	0.0396402	TUBA4A	UP
ENSG00000102218	1792.96	1.28428	0.210002	2.92848e-11	1.07164e-08	RP2	UP			ENSG00000127948	2346.87	0.912182	0.435769	0.00144384	0.0727946	POR	UP
ENSG00000102230	105.168	0.635394	0.400224	0.0162074	0.0569698	PCYT1B	UP			ENSG00000128322	129.436	0.838339	0.422846	0.00299649	0.0973314	IGLL1	UP
ENSG00000102265	968.035	1.08341	0.292609	7.71553e-06	0.000152057	TIMP1	UP			ENSG00000128482	29.6449	0.659417	0.408796	0.0167125	0.198201	RNF112	UP
ENSG00000102383	71.6405	0.721417	0.29903	0.00175713	0.0105598	ZDHHC15	UP			ENSG00000128641	61.0877	1.34507	1.1262	0.000327342	0.0352519	MYO1B	UP
ENSG00000102524	1393.37	1.01634	0.325504	7.39118e-05	0.000903612	TNFSF13B	UP			ENSG00000128849	10.9637	0.675476	0.461541	0.0138914	0.18498	CGNL1	UP
ENSG00000102531	1704.25	0.729752	0.179415	5.04095e-06	0.000108922	FNDC3A	UP			ENSG00000129292	2050.55	0.634046	0.361545	0.018121	0.204912	PHF20L1	UP
ENSG00000102539	2.44624	0.882216	0.936565	0.00714371	0.0305518	MLNR	UP			ENSG00000129493	391.946	0.699996	0.355228	0.00889013	0.157902	HEATR5A	UP
ENSG00000102543	227.164	1.05845	0.404415	0.000301346	0.00270452	CDADC1	UP			ENSG00000129657	5632.33	0.810707	0.334649	0.00197167	0.0836221	SEC14L1	UP
ENSG00000102554	251.472	1.03684	0.608644	0.00250153	0.013822	KLF5	UP			ENSG00000129682	77.0989	0.74033	0.634354	0.00556389	0.130439	FGF13	UP
ENSG00000102580	2420.54	1.14333	0.181703	1.25357e-11	5.57844e-09	DNAJC3	UP			ENSG00000129925	2946.51	0.646002	0.379817	0.0176198	0.202753	PGAP6	UP
ENSG00000102699	3762.39	0.624499	0.187233	0.000140998	0.00150238	PARP4	UP			ENSG00000130222	787.613	0.824919	0.579718	0.00340778	0.102784	GADD45G	UP
ENSG00000102710	1459.38	0.602912	0.194334	0.000349771	0.00305142	SUPT20H	UP			ENSG00000130475	1992.54	0.657399	0.316161	0.00951363	0.161199	FCHO1	UP
ENSG00000102755	212.986	0.92007	0.256245	1.85615e-05	0.000303362	FLT1	UP			ENSG00000130479	1607.94	0.707686	0.449939	0.0107336	0.170082	MAP1S	UP
ENSG00000102786	2903.25	0.740496	0.174839	2.31848e-06	5.93603e-05	INTS6	UP			ENSG00000130518	577.749	0.972213	0.474778	0.000886707	0.0571932	IQCN	UP
ENSG00000102837	1895.02	4.87709	0.946929	1.46569e-10	3.62043e-08	OLFM4	UP			ENSG00000130783	66.9791	0.805695	0.801654	0.00318093	0.0998849	CCDC62	UP
ENSG00000102878	35.5947	0.67538	0.462412	0.016529	0.0577174	HSF4	UP			ENSG00000130830	3796.4	0.846792	0.378446	0.00212029	0.0843418	MPP1	UP
ENSG00000102908	4831.41	0.620691	0.16478	2.77504e-05	0.000413157	NFAT5	UP			ENSG00000130881	461.232	0.60022	0.508654	0.0211142	0.217255	LRP3	UP
ENSG00000102921	3391.95	1.02445	0.278058	9.67283e-06	0.000182358	N4BP1	UP			ENSG00000130985	6442.11	0.613793	0.340492	0.019235	0.209299	UBA1	UP
ENSG00000103005	2222.74	1.25515	0.274508	1.29461e-07	6.0911e-06	USB1	UP			ENSG00000131069	799.252	0.65572	0.312273	0.00922765	0.159727	ACSS2	UP
ENSG00000103196	4440.25	1.70537	0.329	1.86207e-09	2.4383e-07	CRISPLD2	UP			ENSG00000131969	355.478	0.635551	0.483554	0.0179738	0.204607	ABHD12B	UP
ENSG00000103313	5531.91	0.706792	0.19559	3.52549e-05	0.000502187	MEFV	UP			ENSG00000132297	1258.35	0.683255	0.380114	0.0123031	0.178206	HHLA1	UP
ENSG00000103569	19496.4	1.47625	0.346647	2.93198e-07	1.14137e-05	AQP9	UP			ENSG00000132561	163.573	0.723468	0.596645	0.00667452	0.141504	MATN2	UP
ENSG00000103994	6264.41	0.695691	0.168355	4.35269e-06	9.67759e-05	ZNF106	UP			ENSG00000132639	394.602	0.616647	0.357151	0.0209119	0.216338	SNAP25	UP
ENSG00000104043	1051.39	1.88836	0.436592	6.83198e-08	3.78844e-06	ATP8B4	UP			ENSG00000132680	432.53	0.689175	0.343091	0.00898429	0.158944	KHDC4	UP
ENSG00000104093	5591.79	0.786611	0.312156	0.00101501	0.00690666	DMXL2	UP			ENSG00000132749	91.8739	0.850584	0.41063	0.00250798	0.0896362	TESMIN	UP
ENSG00000104147	8.09013	0.884153	0.568602	0.00575146	0.0259	OIP5	UP			ENSG00000132915	663.131	0.684224	0.475877	0.012443	0.178451	PDE6A	UP
ENSG00000104267	964.192	0.846621	0.585427	0.00775603	0.0325343	CA2	UP			ENSG00000132965	12324.3	1.02765	0.49034	0.000531627	0.043979	ALOX5AP	UP
ENSG00000104320	2673.19	1.16956	0.276744	7.40589e-07	2.38492e-05	NBN	UP			ENSG00000132975	5.22936	0.772896	1.00709	0.0030526	0.0976163	GPR12	UP
ENSG00000104324	1577.72	0.617888	0.20794	0.000505796	0.00403764	CPQ	UP			ENSG00000133114	277.074	0.756793	0.395093	0.00627097	0.136995	GPALPP1	UP
ENSG00000104341	125.238	0.652872	0.318026	0.00578179	0.0260151	LAPTM4B	UP			ENSG00000133488	50.1557	0.622672	0.469137	0.0210044	0.216689	SEC14L4	UP
ENSG00000104343	1416.82	1.25527	0.245085	8.77466e-09	7.91431e-07	UBE2W	UP			ENSG00000133687	124.039	2.15452	1.47595	4.84672e-05	0.0112711	TMTC1	UP
ENSG00000104375	588.77	0.669588	0.225176	0.000403148	0.00339134	STK3	UP			ENSG00000133812	1906.46	0.660899	0.334295	0.0111941	0.171675	SBF2	UP
ENSG00000104412	306.986	0.633455	0.313331	0.00674687	0.029302	EMC2	UP			ENSG00000134243	1707.49	0.752633	0.405552	0.00679787	0.142215	SORT1	UP
ENSG00000104447	1501.11	0.937	0.347504	0.000358959	0.0031074	TRPS1	UP			ENSG00000134463	387.99	1.51	0.988289	0.000100124	0.0158218	ECHDC3	UP
ENSG00000104611	13.2166	0.768634	0.588639	0.0127145	0.0474788	SH2D4A	UP			ENSG00000134571	575.39	0.828682	0.386395	0.00276938	0.0943472	MYBPC3	UP
ENSG00000104723	3.47764	0.988664	0.619563	0.00354348	0.0179503	TUSC3	UP			ENSG00000134686	13345.3	0.687082	0.390182	0.0123381	0.178206	PHC2	UP
ENSG00000104763	6749.05	1.11489	0.250644	3.14262e-07	1.21119e-05	ASAH1	UP			ENSG00000134815	3535.44	0.703083	0.400337	0.0109034	0.170173	DHX34	UP
ENSG00000104883	14.6337	1.22998	0.649311	0.000904626	0.00632075	PEX11G	UP			ENSG00000135100	13.2316	0.68767	0.524042	0.0104304	0.167771	HNF1A	UP
ENSG00000104918	250.713	3.63468	0.642957	9.2011e-11	2.63164e-08	RETN	UP			ENSG00000135245	32.7918	0.607954	0.505304	0.0202567	0.213782	HILPDA	UP
ENSG00000105246	8.6317	0.608239	0.702594	0.0295727	0.0896294	EBI3	UP			ENSG00000135404	7609.98	0.705188	0.419415	0.0110584	0.170895	CD63	UP
ENSG00000105339	10332.7	1.00018	0.246071	2.21969e-06	5.72354e-05	DENND3	UP			ENSG00000135407	370.491	0.62911	0.425696	0.0219734	0.219817	AVIL	UP
ENSG00000105355	1014.13	0.834106	0.257698	8.88599e-05	0.00104804	PLIN3	UP			ENSG00000135409	5.1883	1.04141	0.902163	0.000981001	0.061973	AMHR2	UP
ENSG00000105472	21.6171	0.740113	0.525097	0.0130978	0.0486179	CLEC11A	UP			ENSG00000135424	440.735	0.661534	0.388348	0.015671	0.193429	ITGA7	UP
ENSG00000105609	177.089	0.612413	0.172687	6.81177e-05	0.000847553	LILRB5	UP			ENSG00000135439	1411.4	0.601005	0.32725	0.0196066	0.210843	AGAP2	UP
ENSG00000105639	6428.11	1.01099	0.26924	7.62031e-06	0.000150875	JAK3	UP			ENSG00000135476	32.0472	0.639645	0.517506	0.0152201	0.190813	ESPL1	UP
ENSG00000105711	290.158	0.91213	0.324926	0.000279983	0.00256145	SCN1B	UP			ENSG00000135482	165.259	0.735499	0.439753	0.00840499	0.152564	ZC3H10	UP
ENSG00000105737	9.38255	1.00787	0.481869	0.00133188	0.00850001	GRIK5	UP			ENSG00000135596	8138	0.934431	0.331506	0.000356786	0.0361816	MICAL1	UP
ENSG00000105835	62878.4	1.76842	0.375002	1.58682e-08	1.19921e-06	NAMPT	UP			ENSG00000135723	1558.24	0.755877	0.451282	0.00694763	0.143477	FHOD1	UP
ENSG00000105851	3529.63	0.671962	0.198981	9.89572e-05	0.00114174	PIK3CG	UP			ENSG00000135740	12.3399	0.937793	0.495643	0.00131247	0.0698888	SLC9A5	UP
ENSG00000106025	1.54806	0.934808	1.01134	0.00537027	0.0245542	TSPAN12	UP			ENSG00000135931	290.897	0.622386	0.443606	0.0226742	0.22199	ARMC9	UP
ENSG00000106052	1846.02	0.68353	0.197532	6.93715e-05	0.000858465	TAX1BP1	UP			ENSG00000136026	5470.17	0.747585	0.397707	0.00696097	0.143568	CKAP4	UP
ENSG00000106070	1703.9	3.0586	0.460593	1.63068e-13	2.21538e-10	GRB10	UP			ENSG00000136044	562.375	0.626832	0.402195	0.0222721	0.220332	APPL2	UP
ENSG00000106348	2635.89	0.652439	0.206131	0.000227767	0.00218201	IMPDH1	UP			ENSG00000136048	354.879	0.694929	0.358628	0.00962456	0.161713	DRAM1	UP
ENSG00000106367	81.5131	0.619115	0.386071	0.016941	0.0588442	AP1S1	UP			ENSG00000136235	83.058	0.881529	0.439396	0.00201792	0.0836221	GPNMB	UP
ENSG00000106436	58.1258	0.770132	0.197688	8.95813e-06	0.00017126	MYL10	UP			ENSG00000136383	32.4978	0.923639	0.477404	0.00145113	0.0727946	ALPK3	UP
ENSG00000106701	124.38	0.724286	0.305759	0.00195449	0.0114441	FSD1L	UP			ENSG00000136573	345	0.685548	0.538606	0.0101114	0.164718	BLK	UP
ENSG00000106772	199.658	2.92509	0.742784	1.57964e-07	7.12378e-06	PRUNE2	UP			ENSG00000137161	8408.09	0.628873	0.409635	0.0220327	0.219817	CNPY3	UP
ENSG00000106780	13347.6	1.15808	0.242653	6.21891e-08	3.56676e-06	MEGF9	UP			ENSG00000137642	17775.3	0.909695	0.426629	0.0014253	0.0724407	SORL1	UP
ENSG00000106789	636.241	0.614428	0.185489	0.000160053	0.00165907	CORO2A	UP			ENSG00000138111	306.125	0.787425	0.390383	0.00444972	0.116457	MFSD13A	UP
ENSG00000106799	2863.82	1.12582	0.223446	1.76248e-08	1.29868e-06	TGFBR1	UP			ENSG00000138185	3890.62	0.949304	0.375766	0.000595283	0.0475219	ENTPD1	UP
ENSG00000107341	2938.78	0.68454	0.187252	3.27505e-05	0.000476185	UBE2R2	UP			ENSG00000138303	246.802	0.669494	0.308723	0.00749618	0.14743	ASCC1	UP
ENSG00000107560	549.676	0.650389	0.219509	0.000452386	0.00370377	RAB11FIP2	UP			ENSG00000138613	438.961	0.737753	0.382015	0.00716136	0.145072	APH1B	UP
ENSG00000107566	783.177	1.29323	0.382379	1.39405e-05	0.000244375	ERLIN1	UP			ENSG00000138639	250.146	0.839187	0.46477	0.00320838	0.100204	ARHGAP24	UP
ENSG00000107593	2.29996	0.918923	0.997264	0.00576307	0.0259441	PKD2L1	UP			ENSG00000138738	105.507	0.825765	0.614718	0.00328251	0.101139	PRDM5	UP
ENSG00000107745	1006.55	0.848596	0.183931	2.79187e-07	1.09149e-05	MICU1	UP			ENSG00000139132	795.964	0.65884	0.433555	0.0168321	0.198411	FGD4	UP
ENSG00000107821	5.85867	0.7354	0.749377	0.0158128	0.055972	KAZALD1	UP			ENSG00000139190	1092.01	0.798086	0.336571	0.00237093	0.0874574	VAMP1	UP
ENSG00000107831	1.95165	0.639495	0.683273	0.0262975	0.0820953	FGF8	UP			ENSG00000139323	586.167	0.645724	0.403612	0.0188113	0.207971	POC1B	UP
ENSG00000107864	318.748	0.792491	0.210834	1.44493e-05	0.00025177	CPEB3	UP			ENSG00000139364	3.72094	0.847966	1.20852	0.0020318	0.0836221	TMEM132B	UP
ENSG00000107968	847.576	0.748011	0.204084	2.45876e-05	0.000377178	MAP3K8	UP			ENSG00000140044	1515.39	0.75381	0.357691	0.00506342	0.124181	JDP2	UP
ENSG00000108061	3009.57	0.84429	0.184517	3.39224e-07	1.27573e-05	SHOC2	UP			ENSG00000140443	1427.85	0.635236	0.475684	0.0185493	0.207005	IGF1R	UP
ENSG00000108387	72.2625	0.766226	0.354283	0.00280681	0.0150423	SEPTIN4	UP			ENSG00000140525	254.975	0.607073	0.462048	0.0244197	0.227681	FANCI	UP
ENSG00000108405	952.341	1.01953	0.325192	7.0166e-05	0.00086659	P2RX1	UP			ENSG00000140538	5.79727	0.606412	0.631086	0.0123668	0.178206	NTRK3	UP
ENSG00000108582	7736.4	1.41505	0.301067	4.80386e-08	2.93099e-06	CPD	UP			ENSG00000140545	348.266	0.908418	0.53915	0.00179187	0.0805386	MFGE8	UP
ENSG00000108950	127.338	2.16784	0.614392	1.01867e-06	3.06263e-05	FAM20A	UP			ENSG00000140961	197.434	0.807618	0.468156	0.00430631	0.114783	OSGIN1	UP
ENSG00000108984	2585.35	1.70633	0.391897	9.94448e-08	5.01539e-06	MAP2K6	UP			ENSG00000141030	549.244	0.696464	0.298792	0.00461933	0.118976	COPS3	UP
ENSG00000109046	6269.06	1.50356	0.366556	5.21385e-07	1.78759e-05	WSB1	UP			ENSG00000141096	308.331	0.8927	0.495947	0.00199783	0.0836221	DPEP3	UP
ENSG00000109133	2100.2	0.92639	0.196955	1.46048e-07	6.69757e-06	TMEM33	UP			ENSG00000141294	49.531	0.642156	0.436145	0.0194098	0.210581	LRRC46	UP
ENSG00000109158	4.58778	0.673955	0.575084	0.0221887	0.072507	GABRA4	UP			ENSG00000141337	507.023	0.709309	0.34545	0.00738064	0.146518	ARSG	UP
ENSG00000109220	528.924	1.07209	0.268323	2.47484e-06	6.24958e-05	CHIC2	UP			ENSG00000141401	1581.83	1.08864	0.30665	1.48476e-05	0.00486214	IMPA2	UP
ENSG00000109270	483.258	1.01997	0.218802	1.43233e-07	6.62805e-06	LAMTOR3	UP			ENSG00000141485	53.2976	0.860565	0.395416	0.00206186	0.0839932	SLC13A5	UP
ENSG00000109320	2264.71	0.623702	0.197484	0.00026395	0.00244878	NFKB1	UP			ENSG00000141526	6082.76	0.65325	0.364996	0.0153114	0.191285	SLC16A3	UP
ENSG00000109323	1724.37	0.622471	0.192456	0.000203759	0.00199869	MANBA	UP			ENSG00000141551	5083.84	0.632823	0.374726	0.0195586	0.210843	CSNK1D	UP
ENSG00000109381	2328.67	0.818635	0.185495	7.87629e-07	2.49573e-05	ELF2	UP			ENSG00000141562	3280.52	0.655513	0.387451	0.0165432	0.197803	NARF	UP
ENSG00000109466	2775.4	1.8569	0.3657	2.02568e-09	2.60545e-07	KLHL2	UP			ENSG00000141867	4329.52	0.613469	0.399238	0.0249934	0.230883	BRD4	UP
ENSG00000109472	4.04893	0.773867	0.731243	0.0134369	0.049627	CPE	UP			ENSG00000142347	39064.8	0.655882	0.345938	0.0130905	0.182023	MYO1F	UP
ENSG00000109586	791.094	0.65849	0.184766	5.20984e-05	0.000679341	GALNT7	UP			ENSG00000142657	13677.9	0.902346	0.394984	0.00127461	0.0698888	PGD	UP
ENSG00000109743	2046.26	1.18367	0.277784	6.15976e-07	2.04686e-05	BST1	UP			ENSG00000142949	186.353	0.751151	0.559579	0.00598	0.133846	PTPRF	UP
ENSG00000109756	2284.18	0.847224	0.187235	4.27897e-07	1.54505e-05	RAPGEF2	UP			ENSG00000143110	4667.94	0.731735	0.301009	0.00306581	0.0976163	C1orf162	UP
ENSG00000109805	84.2394	2.15982	0.574615	4.29756e-07	1.54919e-05	NCAPG	UP			ENSG00000143376	1662.56	0.605279	0.351995	0.0226252	0.22199	SNX27	UP
ENSG00000109854	692.829	0.849327	0.20853	3.25851e-06	7.7157e-05	HTATIP2	UP			ENSG00000143537	1506.86	0.699405	0.442373	0.011649	0.174838	ADAM15	UP
ENSG00000110077	2941.23	1.22341	0.270151	1.70349e-07	7.51092e-06	MS4A6A	UP			ENSG00000143545	236.485	0.639818	0.467991	0.0183489	0.205857	RAB13	UP
ENSG00000110079	506.467	1.24902	0.592277	0.000553821	0.00434286	MS4A4A	UP			ENSG00000143546	189562	0.625899	0.420827	0.0226556	0.22199	S100A8	UP
ENSG00000110080	728.56	1.22021	0.359426	1.63899e-05	0.000278334	ST3GAL4	UP			ENSG00000144040	762.043	0.944185	0.398901	0.000802982	0.0549406	SFXN5	UP
ENSG00000110203	660.46	1.07517	0.395873	0.00021615	0.00209503	FOLR3	UP			ENSG00000144460	65.2119	0.639162	0.464979	0.0186244	0.207005	NYAP2	UP
ENSG00000110237	57.1225	0.868652	0.606017	0.00714425	0.0305518	ARHGEF17	UP			ENSG00000144550	10.6032	0.651465	0.512762	0.0142091	0.187198	CPNE9	UP
ENSG00000110315	1607.22	0.833249	0.250608	6.52212e-05	0.000820109	RNF141	UP			ENSG00000144908	17.6687	2.44843	1.27787	9.85324e-06	0.00395263	ALDH1L1	UP
ENSG00000110395	6296.51	0.624734	0.167899	3.27321e-05	0.000476185	CBL	UP			ENSG00000145332	746.19	0.683175	0.408252	0.013402	0.183488	KLHL8	UP
ENSG00000110422	5736.78	0.821627	0.176417	2.4547e-07	9.88107e-06	HIPK3	UP			ENSG00000145431	66.7229	0.646954	0.44679	0.018292	0.20583	PDGFC	UP
ENSG00000110628	145.126	0.766921	0.419104	0.0058754	0.0263653	SLC22A18	UP			ENSG00000145736	56.7999	2.61171	1.22613	4.87352e-06	0.00260668	GTF2H2	UP
ENSG00000110719	3014.8	0.712855	0.234883	0.000276404	0.0025351	TCIRG1	UP			ENSG00000145819	6535.67	0.959216	0.400692	0.000680693	0.0508757	ARHGAP26	UP
ENSG00000110852	649.543	1.16867	0.22775	9.99796e-09	8.69303e-07	CLEC2B	UP			ENSG00000146122	1743.66	4.41412	0.918849	1.27464e-08	1.36352e-05	DAAM2	UP
ENSG00000110931	4040.75	1.26833	0.224105	4.56053e-10	8.62019e-08	CAMKK2	UP			ENSG00000146267	223.172	0.617	0.473963	0.0215937	0.218608	FAXC	UP
ENSG00000111052	1633.82	1.62268	0.244067	3.88648e-13	4.44634e-10	LIN7A	UP			ENSG00000146410	24.9728	0.712215	0.417522	0.0103304	0.16693	MTFR2	UP
ENSG00000111058	905.419	1.31907	0.261276	1.10746e-08	9.29451e-07	ACSS3	UP			ENSG00000146950	20.8509	1.01463	1.18149	0.00121902	0.0686329	SHROOM2	UP
ENSG00000111087	18.909	0.609967	0.529097	0.0313582	0.0936823	GLI1	UP			ENSG00000146966	70.1037	0.645661	0.455349	0.0181346	0.204921	DENND2A	UP
ENSG00000111110	123.582	0.607437	0.329912	0.011234	0.0432353	PPM1H	UP			ENSG00000147454	36265.1	0.758693	0.442673	0.00677729	0.142215	SLC25A37	UP
ENSG00000111144	4883.28	0.951238	0.272536	2.46717e-05	0.000377935	LTA4H	UP			ENSG00000147536	68.5161	0.609994	0.398813	0.0257611	0.233275	GINS4	UP
ENSG00000111181	81.3236	0.7017	0.430589	0.0112578	0.0433117	SLC6A12	UP			ENSG00000148200	308.102	0.610327	0.390711	0.0253107	0.231469	NR6A1	UP
ENSG00000111186	17.8598	0.725963	0.484988	0.0124697	0.0468221	WNT5B	UP			ENSG00000148225	144.631	0.635302	0.49615	0.0171428	0.200465	WDR31	UP
ENSG00000111229	3059.42	0.819052	0.19047	1.31844e-06	3.73768e-05	ARPC3	UP			ENSG00000148344	32.6332	0.620806	0.437872	0.0232387	0.222382	PTGES	UP
ENSG00000111339	160.629	1.54613	0.70994	0.000197259	0.00194636	ART4	UP			ENSG00000148356	850.011	0.623578	0.386087	0.0221823	0.220018	LRSAM1	UP
ENSG00000111640	13912.6	0.787472	0.243926	0.000107718	0.00121888	GAPDH	UP			ENSG00000149636	135.367	0.61741	0.369281	0.0220901	0.219817	DSN1	UP
ENSG00000111647	1599.56	0.837666	0.195575	1.34252e-06	3.7998e-05	BLTP3B	UP			ENSG00000149925	24439.1	0.645074	0.401193	0.0188515	0.208097	ALDOA	UP
ENSG00000111666	1524.46	1.03355	0.27026	5.46057e-06	0.000115801	CHPT1	UP			ENSG00000149926	11.0164	0.643157	0.601307	0.0109574	0.170429	TLCD3B	UP
ENSG00000111783	31.8828	0.619515	0.247015	0.00205181	0.0118586	RFX4	UP			ENSG00000149927	36.1645	0.854131	0.483271	0.0028197	0.0946547	DOC2A	UP
ENSG00000111799	19.5108	0.946158	0.34093	0.000275588	0.00252975	COL12A1	UP			ENSG00000150401	745.644	0.725943	0.4152	0.00903409	0.159123	DCUN1D2	UP
ENSG00000111802	1302.91	0.807081	0.17139	1.99703e-07	8.44767e-06	TDP2	UP			ENSG00000150403	1022.34	0.888288	0.433633	0.00184507	0.0817847	TMCO3	UP
ENSG00000111817	1188.27	0.865465	0.235606	1.59291e-05	0.000273069	DSE	UP			ENSG00000150991	74220.5	0.786582	0.351146	0.00326462	0.101128	UBC	UP
ENSG00000111885	2343.4	1.22675	0.239643	9.4575e-09	8.32298e-07	MAN1A1	UP			ENSG00000151012	71.5609	1.21231	0.584486	0.000131404	0.0193442	SLC7A11	UP
ENSG00000111886	369.357	1.64549	0.383107	1.53478e-07	6.97941e-06	GABRR2	UP			ENSG00000151338	1095.11	0.824213	0.394572	0.0030661	0.0976163	MIPOL1	UP
ENSG00000111897	3613.4	0.79403	0.186796	1.78753e-06	4.76756e-05	SERINC1	UP			ENSG00000151465	1402.31	0.715577	0.310506	0.00442622	0.116457	CDC123	UP
ENSG00000111913	30616.6	0.705738	0.225134	0.000203052	0.00199266	RIPOR2	UP			ENSG00000151553	843.757	0.717889	0.403972	0.00953575	0.161404	FHIP2A	UP
ENSG00000112053	879.54	2.01657	0.350683	3.13312e-11	1.09846e-08	SLC26A8	UP			ENSG00000151694	1968.85	0.925014	0.369675	0.000752338	0.0546245	ADAM17	UP
ENSG00000112062	12046.7	2.26786	0.345885	1.18839e-13	1.84515e-10	MAPK14	UP			ENSG00000152147	318.175	0.672307	0.451477	0.0145845	0.188763	GEMIN6	UP
ENSG00000112077	158.399	0.653482	0.456833	0.0190721	0.0646036	RHAG	UP			ENSG00000152380	58.7445	0.635465	0.401429	0.0205822	0.215154	FAM151B	UP
ENSG00000112195	1583.37	0.812903	0.257725	0.000127267	0.00139296	TREML2	UP			ENSG00000152463	1247.85	5.10728	0.891391	1.44681e-10	2.32156e-07	OLAH	UP
ENSG00000112242	1454.88	1.16756	0.263265	2.96281e-07	1.15005e-05	E2F3	UP			ENSG00000153721	362.667	0.620788	0.464839	0.0216464	0.219003	CNKSR3	UP
ENSG00000112290	34.2063	0.944846	0.394401	0.000803553	0.00579556	WASF1	UP			ENSG00000153976	15.8329	0.707815	0.868252	0.00460587	0.118976	HS3ST3A1	UP
ENSG00000112299	4757.45	4.21811	0.510897	1.09592e-18	2.38219e-14	VNN1	UP			ENSG00000154237	2075.86	0.658314	0.361153	0.0142329	0.187198	LRRK1	UP
ENSG00000112303	23058.4	1.91822	0.38285	2.40895e-09	2.94176e-07	VNN2	UP			ENSG00000154274	54.2974	0.983982	0.585676	0.00100502	0.0625059	C4orf19	UP
ENSG00000112312	47.5724	0.617937	0.319131	0.00874383	0.0357467	GMNN	UP			ENSG00000154529	200.546	1.19781	0.722162	0.000267388	0.0312413	CNTNAP3B	UP
ENSG00000112333	12.5305	2.06171	1.06912	0.000113576	0.00127521	NR2E1	UP			ENSG00000154710	648.022	0.712837	0.503174	0.00915122	0.159695	RABGEF1	UP
ENSG00000112335	2393.75	0.641417	0.345094	0.00936117	0.0376822	SNX3	UP			ENSG00000154997	342.291	0.630088	0.488212	0.0184236	0.205867	SEPTIN14	UP
ENSG00000112367	1765.54	0.643405	0.213052	0.000386492	0.00328505	FIG4	UP			ENSG00000155034	464.739	0.605553	0.414598	0.0270683	0.236358	FBXL18	UP
ENSG00000112406	3695.6	0.63131	0.126163	8.89618e-08	4.63732e-06	HECA	UP			ENSG00000155085	479.228	0.709895	0.47961	0.00995978	0.163744	AK9	UP
ENSG00000112493	1347.44	1.18393	0.496532	0.000365854	0.00315579	TAPBP	UP			ENSG00000155307	1717.24	0.888756	0.5501	0.0021152	0.0843418	SAMSN1	UP
ENSG00000112695	282.229	0.723495	0.246847	0.000372695	0.00320251	COX7A2	UP			ENSG00000155744	3789.11	0.96873	0.39636	0.000582615	0.0471508	HYCC2	UP
ENSG00000112697	2033.87	0.889554	0.305039	0.000215008	0.00208645	TMEM30A	UP			ENSG00000155893	287.95	0.724087	0.466875	0.00906398	0.159236	PXYLP1	UP
ENSG00000112715	501.295	0.990719	0.230886	8.51552e-07	2.65951e-05	VEGFA	UP			ENSG00000156140	5.61718	0.627657	0.958718	0.00537888	0.127677	ADAMTS3	UP
ENSG00000112984	30.7137	2.18698	0.7616	8.90208e-06	0.000170489	KIF20A	UP			ENSG00000156873	1127.61	0.613021	0.324263	0.0168445	0.198411	PHKG2	UP
ENSG00000113073	6.38686	0.851349	0.675015	0.00892795	0.036321	SLC4A9	UP			ENSG00000156931	1499.61	0.869244	0.423166	0.00216919	0.0843418	VPS8	UP
ENSG00000113140	1266.08	0.675349	0.461301	0.0164508	0.0575831	SPARC	UP			ENSG00000156968	206.295	0.684343	0.421257	0.0134309	0.18357	MPV17L	UP
ENSG00000113161	1351.79	0.775795	0.217496	3.24886e-05	0.000473328	HMGCR	UP			ENSG00000157150	7.73268	0.876231	0.947206	0.0021315	0.0843418	TIMP4	UP
ENSG00000113163	2511.58	0.748637	0.213783	4.59611e-05	0.000616019	CERT1	UP			ENSG00000157343	103.283	1.85922	0.952595	1.18843e-05	0.004475	ARMC12	UP
ENSG00000113240	1665.83	0.795872	0.192614	3.00177e-06	7.26609e-05	CLK4	UP			ENSG00000157388	264.099	0.631141	0.446596	0.0209247	0.216338	CACNA1D	UP
ENSG00000113368	2248.13	1.96377	0.314036	1.64806e-12	1.23531e-09	LMNB1	UP			ENSG00000158014	32.111	0.772224	0.54323	0.00528534	0.12658	SLC30A2	UP
ENSG00000113387	883.582	0.600777	0.265026	0.00425696	0.0206364	SUB1	UP			ENSG00000158023	41.1002	0.778126	0.464547	0.00563725	0.130439	CFAP251	UP
ENSG00000113391	559.654	0.67017	0.252369	0.00108314	0.00726448	FAM172A	UP			ENSG00000158104	67.8611	0.885986	0.84031	0.00209686	0.0843418	HPD	UP
ENSG00000113448	731.035	1.20568	0.284554	6.48653e-07	2.1331e-05	PDE4D	UP			ENSG00000158402	12.0898	0.728654	0.519578	0.00774817	0.148981	CDC25C	UP
ENSG00000113532	3500.93	0.762342	0.165178	3.66668e-07	1.35319e-05	ST8SIA4	UP			ENSG00000158445	83.706	0.884221	0.383064	0.0014266	0.0724407	KCNB1	UP
ENSG00000113732	1867.6	0.887252	0.200196	5.88572e-07	1.96525e-05	ATP6V0E1	UP			ENSG00000158560	9.26124	0.704217	0.710123	0.00598024	0.133846	DYNC1I1	UP
ENSG00000113742	4748.84	1.25775	0.280903	1.98472e-07	8.43869e-06	CPEB4	UP			ENSG00000158669	1728.8	0.658911	0.394852	0.0163666	0.197458	GPAT4	UP
ENSG00000113749	5285.28	1.41185	0.285166	1.43885e-08	1.11701e-06	HRH2	UP			ENSG00000158683	8.87912	0.653534	0.490639	0.0151972	0.190813	PKD1L1	UP
ENSG00000113763	9.0978	1.41659	0.473018	3.35822e-05	0.000485129	UNC5A	UP			ENSG00000158717	6117.56	0.807627	0.30104	0.0011023	0.0650449	RNF166	UP
ENSG00000113916	29630.6	2.32196	0.367443	5.4957e-13	5.68858e-10	BCL6	UP			ENSG00000159217	14.691	0.68768	0.544343	0.00978058	0.162197	IGF2BP1	UP
ENSG00000114268	1821.75	0.805165	0.262716	0.000176991	0.00178776	PFKFB4	UP			ENSG00000159423	107.196	0.690863	0.436416	0.0126344	0.17901	ALDH4A1	UP
ENSG00000114315	21.9048	0.620547	0.390572	0.0172759	0.0597495	HES1	UP			ENSG00000159496	1607.03	0.740972	0.429154	0.00795939	0.150857	RGL4	UP
ENSG00000114331	4683.84	0.959983	0.185653	1.24729e-08	1.00585e-06	ACAP2	UP			ENSG00000159588	334.697	0.646426	0.390814	0.0181971	0.205193	CCDC17	UP
ENSG00000114349	4.79236	1.0785	0.627054	0.00208387	0.0119865	GNAT1	UP			ENSG00000159961	22.5872	0.692347	0.498293	0.0109129	0.170173	OR3A3	UP
ENSG00000114480	529.486	1.22064	0.272738	2.1844e-07	9.02704e-06	GBE1	UP			ENSG00000160062	144.64	0.684153	0.497808	0.0116588	0.174838	ZBTB8A	UP
ENSG00000114698	28.6961	0.982995	0.536653	0.00247038	0.0136951	PLSCR4	UP			ENSG00000160161	10.5533	0.634212	0.689613	0.00900864	0.159123	CILP2	UP
ENSG00000114978	4517.63	0.623258	0.140412	1.49268e-06	4.13331e-05	MOB1A	UP			ENSG00000160202	2.23935	0.767101	1.111	0.00280845	NA	CRYAA	UP
ENSG00000115091	7044.5	0.635578	0.166218	2.06352e-05	0.000330202	ACTR3	UP			ENSG00000160211	6192.45	0.80573	0.381724	0.00345661	0.103479	G6PD	UP
ENSG00000115128	270.048	1.04026	0.219269	9.18345e-08	4.71917e-06	SF3B6	UP			ENSG00000160410	14525.5	0.869608	0.424148	0.00216921	0.0843418	SHKBP1	UP
ENSG00000115129	130.02	1.08996	0.39256	0.000173098	0.00175414	TP53I3	UP			ENSG00000160471	59.1749	1.87187	0.875721	5.80422e-06	0.00296677	COX6B2	UP
ENSG00000115163	16.9008	1.05005	0.489787	0.00101861	0.00692354	CENPA	UP			ENSG00000160746	437.379	0.785502	0.406685	0.00489011	0.122352	ANO10	UP
ENSG00000115271	10755.6	1.8592	0.373787	3.42016e-09	3.75475e-07	GCA	UP			ENSG00000160781	239.775	0.609595	0.389354	0.0253999	0.231836	PAQR6	UP
ENSG00000115310	2755.3	0.948312	0.245798	5.98626e-06	0.000124759	RTN4	UP			ENSG00000160796	20575.2	0.615192	0.347351	0.0199375	0.212428	NBEAL2	UP
ENSG00000115339	600.654	1.04862	0.220109	8.18312e-08	4.33845e-06	GALNT3	UP			ENSG00000160883	8312.6	0.70613	0.415311	0.0109109	0.170173	HK3	UP
ENSG00000115425	592.419	0.99082	0.27975	1.81963e-05	0.000299721	PECR	UP			ENSG00000160991	4448.24	0.842838	0.368235	0.00201995	0.0836221	ORAI2	UP
ENSG00000115457	182.98	0.779895	0.378405	0.00338611	0.0173553	IGFBP2	UP			ENSG00000161270	14.4007	0.897793	0.709284	0.00198656	0.0836221	NPHS1	UP
ENSG00000115514	163.262	0.750212	0.185618	5.21102e-06	0.000111379	TXNDC9	UP			ENSG00000161533	1884.47	0.67516	0.370287	0.0126912	0.179064	ACOX1	UP
ENSG00000115590	12751.3	3.69178	0.645992	6.56339e-11	2.0493e-08	IL1R2	UP			ENSG00000161544	31.7551	0.64817	0.605693	0.010483	0.167819	CYGB	UP
ENSG00000115594	2375.81	2.81268	0.535314	3.94214e-10	7.83907e-08	IL1R1	UP			ENSG00000161638	4760.41	0.741266	0.325831	0.00406968	0.111895	ITGA5	UP
ENSG00000115598	7.0088	1.13958	0.935551	0.0028385	0.0151524	IL1RL2	UP			ENSG00000162066	659.253	0.638401	0.387923	0.0194483	0.210747	AMDHD2	UP
ENSG00000115602	508.572	2.16924	0.504728	4.4227e-08	2.74675e-06	IL1RL1	UP			ENSG00000162148	150.08	0.617013	0.430492	0.0242708	0.227118	PPP1R32	UP
ENSG00000115604	4129.51	3.30889	0.628304	5.98416e-10	1.03151e-07	IL18R1	UP			ENSG00000162300	588.024	0.669272	0.33646	0.0104501	0.167817	ZFPL1	UP
ENSG00000115607	4906.58	1.9295	0.569644	2.52027e-06	6.326e-05	IL18RAP	UP			ENSG00000162438	73.9248	0.64133	0.447104	0.0191759	0.209261	CTRC	UP
ENSG00000115616	3.82087	0.791831	0.992915	0.0080147	0.0334451	SLC9A2	UP			ENSG00000162458	594.746	0.602684	0.474293	0.0241542	0.226993	FBLIM1	UP
ENSG00000115657	146.202	1.0851	0.464111	0.000571675	0.00444757	ABCB6	UP			ENSG00000162511	44054.2	0.765314	0.303158	0.00205567	0.0839932	LAPTM5	UP
ENSG00000115661	382.216	0.620069	0.242992	0.00180792	0.0107875	STK16	UP			ENSG00000162889	4705.57	0.915443	0.354725	0.000695503	0.0512428	MAPKAPK2	UP
ENSG00000115828	1948.92	1.48487	0.335288	1.36968e-07	6.40273e-06	QPCT	UP			ENSG00000162971	274.145	0.607976	0.353602	0.0222612	0.220332	TYW5	UP
ENSG00000115884	48.0981	3.06127	0.792962	2.09609e-07	8.69821e-06	SDC1	UP			ENSG00000163083	48.4057	0.645473	0.518531	0.0145241	0.188763	INHBB	UP
ENSG00000116016	263.495	1.4619	0.449921	1.32985e-05	0.000236748	EPAS1	UP			ENSG00000163221	23798.7	0.738885	0.481231	0.00778053	0.148981	S100A12	UP
ENSG00000116044	3237.04	0.690816	0.152768	7.53462e-07	2.41564e-05	NFE2L2	UP			ENSG00000163359	51.257	0.706374	0.510881	0.00942111	0.160139	COL6A3	UP
ENSG00000116209	1866.55	0.687623	0.177066	1.29444e-05	0.000231202	TMEM59	UP			ENSG00000163362	81.9838	0.719865	0.504474	0.00862588	0.154304	INAVA	UP
ENSG00000116260	1224.89	0.956399	0.307237	9.15067e-05	0.00107113	QSOX1	UP			ENSG00000163531	18.7784	0.647515	0.567161	0.0119369	0.177357	NFASC	UP
ENSG00000116266	1315.04	0.84401	0.163637	1.79277e-08	1.3121e-06	STXBP3	UP			ENSG00000163576	12.0877	0.678912	0.547113	0.0103142	0.166836	EFHB	UP
ENSG00000116406	2392.16	0.673369	0.137479	1.27578e-07	6.05966e-06	EDEM3	UP			ENSG00000163689	15.6299	0.838868	0.580007	0.00307686	0.0977649	CFAP20DC	UP
ENSG00000116489	5289.66	0.935856	0.216361	8.38826e-07	2.62353e-05	CAPZA1	UP			ENSG00000163710	31.3252	0.642121	0.765856	0.00729534	0.145598	PCOLCE2	UP
ENSG00000116514	2063.47	0.64641	0.197496	0.000160262	0.00165965	RNF19B	UP			ENSG00000163754	2525.08	0.848395	0.451768	0.0028954	0.0952362	GYG1	UP
ENSG00000116679	4500.69	1.17935	0.251707	9.03256e-08	4.66838e-06	IVNS1ABP	UP			ENSG00000163803	975.4	0.700631	0.488588	0.0105033	0.167819	PLB1	UP
ENSG00000116701	15333.7	1.02538	0.18511	1.44046e-09	1.99435e-07	NCF2	UP			ENSG00000163812	1352.05	0.653179	0.360522	0.0149221	0.190235	ZDHHC3	UP
ENSG00000116711	131.034	1.1034	0.278099	2.56822e-06	6.39761e-05	PLA2G4A	UP			ENSG00000163877	371.794	0.709981	0.407382	0.0103765	0.167171	SNIP1	UP
ENSG00000116717	549.254	2.43408	0.569316	3.9145e-08	2.50263e-06	GADD45A	UP			ENSG00000163913	318.722	0.962489	0.434893	0.000830534	0.0557604	IFT122	UP
ENSG00000116729	932.534	0.914235	0.38949	0.00101517	0.00690666	WLS	UP			ENSG00000163931	15116.1	0.636564	0.332324	0.0142186	0.187198	TKT	UP
ENSG00000116741	6443.98	0.869241	0.25748	4.8196e-05	0.000639075	RGS2	UP			ENSG00000164066	78.3402	0.709805	0.449947	0.0105337	0.168016	INTU	UP
ENSG00000116748	2.32177	0.605926	0.838087	0.0210312	0.0697201	AMPD1	UP			ENSG00000164088	2599.44	0.632765	0.375231	0.0196104	0.210843	PPM1M	UP
ENSG00000116774	26.3992	1.0125	0.362844	0.000212396	0.00206755	OLFML3	UP			ENSG00000164106	66.3973	1.02049	0.528687	0.00064977	0.0491802	SCRG1	UP
ENSG00000116793	950.295	1.70773	0.315341	5.34733e-10	9.54978e-08	PHTF1	UP			ENSG00000164626	41.3812	0.874622	0.667283	0.00230905	0.0869566	KCNK5	UP
ENSG00000116815	754.365	1.52959	0.278086	5.82726e-10	1.01334e-07	CD58	UP			ENSG00000164649	311.633	0.626346	0.489292	0.0188846	0.208263	CDCA7L	UP
ENSG00000116991	2920.26	2.15302	0.46641	1.03455e-08	8.88858e-07	SIPA1L2	UP			ENSG00000164776	41.4773	0.695708	0.441434	0.0120505	0.177906	PHKG1	UP
ENSG00000117000	1100.07	0.770775	0.242753	0.000137721	0.00147397	RLF	UP			ENSG00000165115	319.054	0.631882	0.510095	0.0166137	0.197914	KIF27	UP
ENSG00000117151	1978.22	1.27075	0.257774	2.24904e-08	1.58212e-06	CTBS	UP			ENSG00000165186	7.3033	0.679302	0.481134	0.0127622	0.179185	PTCHD1	UP
ENSG00000117298	5415.26	0.882407	0.253402	3.12952e-05	0.00045809	ECE1	UP			ENSG00000165269	19.8082	3.68185	2.03242	1.19921e-05	0.004475	AQP7	UP
ENSG00000117399	53.5032	1.20343	0.62898	0.000954517	0.00658887	CDC20	UP			ENSG00000165434	401.393	0.83733	0.582295	0.00310641	0.0983144	PGM2L1	UP
ENSG00000117569	1010.13	0.900072	0.224507	3.67421e-06	8.42472e-05	PTBP2	UP			ENSG00000165572	297.24	1.40553	0.78058	7.40384e-05	0.0141431	KBTBD6	UP
ENSG00000117601	4.07843	0.668723	0.545282	0.022051	0.0722305	SERPINC1	UP			ENSG00000165609	905.03	0.863311	0.397118	0.00202191	0.0836221	NUDT5	UP
ENSG00000117859	1239.63	0.745243	0.223799	8.77106e-05	0.00103674	OSBPL9	UP			ENSG00000165626	151.109	0.600627	0.427318	0.0280062	0.238212	BEND7	UP
ENSG00000117984	5867.75	0.972056	0.22356	6.90494e-07	2.25026e-05	CTSD	UP			ENSG00000165801	3932.1	0.77188	0.407913	0.00564264	0.130439	ARHGEF40	UP
ENSG00000118113	4426.31	5.01768	0.893388	8.76843e-12	4.14346e-09	MMP8	UP			ENSG00000165805	447.877	0.635047	0.350387	0.0167247	0.198201	C12orf50	UP
ENSG00000118193	126.986	0.778072	0.358876	0.00264521	0.0143783	KIF14	UP			ENSG00000165887	5.94549	0.985508	0.805341	0.00122809	0.068756	ANKRD2	UP
ENSG00000118217	3588.59	0.869998	0.237187	1.60382e-05	0.000274075	ATF6	UP			ENSG00000166046	782.282	0.968502	0.463542	0.00088553	0.0571932	TCP11L2	UP
ENSG00000118263	3546.63	0.910999	0.305462	0.000162132	0.00167265	KLF7	UP			ENSG00000166123	163.859	0.665416	0.462164	0.0150977	0.190539	GPT2	UP
ENSG00000118496	761.368	0.902443	0.253099	2.15187e-05	0.000341674	FBXO30	UP			ENSG00000166147	22.2361	0.635664	0.650839	0.0098934	0.163313	FBN1	UP
ENSG00000118503	2433.35	0.811115	0.3997	0.00321897	0.0167115	TNFAIP3	UP			ENSG00000166153	53.3213	0.60966	0.464476	0.0237139	0.224756	DEPDC4	UP
ENSG00000118508	589.349	1.35241	0.294042	9.03384e-08	4.66838e-06	RAB32	UP			ENSG00000166183	8.73999	1.34157	1.70367	0.000528818	0.043979	ASPG	UP
ENSG00000118513	275.023	0.873388	0.387605	0.00149364	0.00929677	MYB	UP			ENSG00000166448	18.4834	0.613651	0.547644	0.0161243	0.196008	TMEM130	UP
ENSG00000118518	870.282	0.974178	0.285128	3.02121e-05	0.00044373	RNF146	UP			ENSG00000166888	12581.7	0.628923	0.322227	0.0139479	0.185129	STAT6	UP
ENSG00000118520	1899.68	2.92748	0.708571	7.5107e-08	4.0815e-06	ARG1	UP			ENSG00000166900	4027.59	0.713331	0.38373	0.00927002	0.159909	STX3	UP
ENSG00000118564	8940.45	1.74464	0.293509	2.28023e-11	8.85097e-09	FBXL5	UP			ENSG00000166946	2953.02	0.673323	0.293331	0.00561174	0.130439	CCNDBP1	UP
ENSG00000118680	2433.51	0.757072	0.184016	3.71793e-06	8.51597e-05	MYL12B	UP			ENSG00000167117	21.563	0.648746	0.560789	0.0121077	0.17791	ANKRD40CL	UP
ENSG00000118804	72.6259	1.06059	0.72635	0.00317482	0.0165534	STBD1	UP			ENSG00000167186	289.791	0.79609	0.347312	0.00279249	0.0946421	COQ7	UP
ENSG00000118855	1199.03	0.653569	0.192567	0.000100509	0.00115473	MFSD1	UP			ENSG00000167193	995.334	0.676614	0.325068	0.00853491	0.153434	CRK	UP
ENSG00000118985	935.445	0.859024	0.299301	0.000275725	0.00252994	ELL2	UP			ENSG00000167210	151.516	0.654399	0.499736	0.014599	0.188763	LOXHD1	UP
ENSG00000119013	254.429	1.66107	0.333093	5.85349e-09	5.83657e-07	NDUFB3	UP			ENSG00000167434	1335.55	0.777512	0.483494	0.00557176	0.130439	CA4	UP
ENSG00000119048	1369.33	0.626782	0.188831	0.000147935	0.00155949	UBE2B	UP			ENSG00000167604	1040.59	0.628669	0.418924	0.0221242	0.219817	NFKBID	UP
ENSG00000119121	1467.14	0.972841	0.241073	2.6937e-06	6.66131e-05	TRPM6	UP			ENSG00000167613	843.304	0.600373	0.549275	0.017503	0.202344	LAIR1	UP
ENSG00000119318	1818.45	0.747037	0.208505	3.39798e-05	0.000488828	RAD23B	UP			ENSG00000167676	1708.78	0.913124	0.500063	0.00166371	0.0769336	PLIN4	UP
ENSG00000119328	150.046	0.699428	0.224762	0.000225138	0.00216349	ABITRAM	UP			ENSG00000167680	438.439	0.850961	0.515906	0.00290093	0.0952362	SEMA6B	UP
ENSG00000119402	3053.07	0.818158	0.282956	0.000297258	0.00267557	FBXW2	UP			ENSG00000167693	132.573	0.645876	0.416604	0.0189959	0.208666	NXN	UP
ENSG00000119471	1134.21	1.01397	0.239846	1.06375e-06	3.17185e-05	HSDL2	UP			ENSG00000167741	83.6304	0.78998	0.569329	0.00444475	0.116457	GGT6	UP
ENSG00000119535	52005.8	0.831379	0.297503	0.000383968	0.00326922	CSF3R	UP			ENSG00000168214	3761.68	0.836846	0.360978	0.00200997	0.0836221	RBPJ	UP
ENSG00000119669	1675.85	0.952569	0.316655	0.000130561	0.00141758	IRF2BPL	UP			ENSG00000168356	143.269	0.821034	0.594864	0.00345383	0.103479	SCN11A	UP
ENSG00000119801	1587.02	0.759507	0.158017	1.44696e-07	6.66148e-06	YPEL5	UP			ENSG00000168461	3476.19	0.757548	0.358048	0.0048729	0.122352	RAB31	UP
ENSG00000119820	3622.64	0.857129	0.216608	5.19492e-06	0.000111292	YIPF4	UP			ENSG00000168528	188.165	0.891952	0.593679	0.00206784	0.0840013	SERINC2	UP
ENSG00000119862	575.95	0.891392	0.33552	0.000470516	0.00381046	LGALSL	UP			ENSG00000168676	39.9108	0.684808	0.573809	0.00912856	0.159561	KCTD19	UP
ENSG00000119888	5.86103	2.08635	1.3183	0.000181144	0.00181872	EPCAM	UP			ENSG00000169057	2164.91	0.628876	0.316509	0.0131088	0.182023	MECP2	UP
ENSG00000119915	8.62776	0.717624	0.51675	0.0149012	0.0536005	ELOVL3	UP			ENSG00000169174	54.4659	0.821265	1.39648	0.00194472	0.0834359	PCSK9	UP
ENSG00000120129	5668.34	1.03613	0.33514	7.70573e-05	0.000934707	DUSP1	UP			ENSG00000169231	687.122	0.606237	0.394071	0.0264311	0.234885	THBS3	UP
ENSG00000120217	612.769	1.41477	0.51503	6.89606e-05	0.000855592	CD274	UP			ENSG00000169371	360.539	0.718523	0.428741	0.00982342	0.162502	SNUPN	UP
ENSG00000120265	791.03	1.09575	0.250067	4.42861e-07	1.57974e-05	PCMT1	UP			ENSG00000169562	140.64	0.684146	0.370399	0.011606	0.17464	GJB1	UP
ENSG00000120306	1294.25	2.09094	0.531362	2.3527e-07	9.55861e-06	CYSTM1	UP			ENSG00000169609	1307.73	0.602505	0.460947	0.0254335	0.23197	C15orf40	UP
ENSG00000120594	3015.27	0.713481	0.195636	3.01564e-05	0.000443511	PLXDC2	UP			ENSG00000169826	2989.34	0.62835	0.514133	0.0167661	0.198356	CSGALNACT2	UP
ENSG00000120696	745.174	0.935539	0.301467	0.000100832	0.00115729	KBTBD7	UP			ENSG00000169896	9686.5	0.635403	0.391139	0.02017	0.21346	ITGAM	UP
ENSG00000120709	2870.78	0.677019	0.222779	0.000315177	0.0028009	FAM53C	UP			ENSG00000169902	761.258	0.728171	0.627485	0.00607545	0.13521	TPST1	UP
ENSG00000120868	3692.73	0.908707	0.215435	1.45687e-06	4.05479e-05	APAF1	UP			ENSG00000169905	1484.52	0.653168	0.404006	0.0175836	0.202753	TOR1AIP2	UP
ENSG00000120885	1378.2	0.896105	0.439578	0.00227057	0.0128764	CLU	UP			ENSG00000169926	1709.59	0.639388	0.318317	0.0119286	0.177357	KLF13	UP
ENSG00000121053	4.3231	0.758691	0.847817	0.0125797	0.0471296	EPX	UP			ENSG00000169994	562.326	0.606029	0.423767	0.0268463	0.23558	MYO7B	UP
ENSG00000121060	9976.7	1.17055	0.280736	9.41186e-07	2.88555e-05	TRIM25	UP			ENSG00000170509	58.2807	0.628918	0.364539	0.0193535	0.210112	HSD17B13	UP
ENSG00000121064	1431.75	0.711901	0.259703	0.000707281	0.00524358	SCPEP1	UP			ENSG00000170638	3886.42	0.69737	0.346212	0.00846462	0.152954	TRABD	UP
ENSG00000121297	521.895	0.601542	0.379421	0.0189113	0.0641503	TSHZ3	UP			ENSG00000170832	2419.6	0.710511	0.349879	0.0075908	0.14775	USP32	UP
ENSG00000121316	6058.61	1.47405	0.330031	1.19412e-07	5.72991e-06	PLBD1	UP			ENSG00000171116	8.60329	3.89	2.77204	2.47637e-05	0.00735849	HSFX1	UP
ENSG00000121454	87.8716	2.95908	0.956899	2.44535e-06	6.20241e-05	LHX4	UP			ENSG00000171150	429.265	1.06946	0.542079	0.000426911	0.0393691	SOCS5	UP
ENSG00000121552	344.965	1.36481	0.279237	2.21769e-08	1.56934e-06	CSTA	UP			ENSG00000171316	2080.89	0.900015	0.444129	0.00169097	0.0779694	CHD7	UP
ENSG00000121742	22.8124	1.23209	0.712909	0.00119938	0.00783144	GJB6	UP			ENSG00000171862	5970.88	0.646801	0.409296	0.0187557	0.207655	PTEN	UP
ENSG00000121749	805.18	0.673817	0.192751	6.32418e-05	0.000798308	TBC1D15	UP			ENSG00000171872	16.9536	0.60883	0.474856	0.0229588	0.222117	KLF17	UP
ENSG00000121858	3129.94	0.816088	0.21847	1.46345e-05	0.000254288	TNFSF10	UP			ENSG00000172000	215.985	0.641271	0.483466	0.017185	0.200465	ZNF556	UP
ENSG00000121879	1456.81	0.693055	0.16596	3.63145e-06	8.37081e-05	PIK3CA	UP			ENSG00000172113	419.721	0.613167	0.399995	0.025087	0.231154	NME6	UP
ENSG00000121900	4.24697	0.986351	0.884978	0.00514415	0.0237801	TMEM54	UP			ENSG00000172296	52.4049	0.779792	0.352829	0.00359713	0.10552	SPTLC3	UP
ENSG00000121933	124.777	1.89514	0.760863	4.16298e-05	0.000569124	TMIGD3	UP			ENSG00000172519	57.9457	0.785267	0.48677	0.00519135	0.125264	OR10H5	UP
ENSG00000121964	1252.84	1.04082	0.350627	0.00011272	0.00126888	GTDC1	UP			ENSG00000172602	171.082	0.662593	0.473494	0.0149697	0.190235	RND1	UP
ENSG00000122025	400.414	1.64531	0.576106	2.65721e-05	0.000400091	FLT3	UP			ENSG00000172638	252.029	0.841163	0.392138	0.00250597	0.0896362	EFEMP2	UP
ENSG00000122420	44.4686	3.25643	0.576653	8.05343e-11	2.36564e-08	PTGFR	UP			ENSG00000172742	33.6298	0.725663	0.585983	0.00673707	0.141742	OR4D9	UP
ENSG00000122641	67.1757	3.51399	0.661432	5.1633e-10	9.43149e-08	INHBA	UP			ENSG00000172771	121.464	0.714412	0.440038	0.0101934	0.165717	EFCAB12	UP
ENSG00000122642	272.836	0.937758	0.299963	9.27366e-05	0.00108261	FKBP9	UP			ENSG00000172795	1482.03	0.619931	0.340268	0.0180559	0.204681	DCP2	UP
ENSG00000122643	516.719	0.643832	0.220707	0.000539327	0.00424759	NT5C3A	UP			ENSG00000172828	96.2872	0.676359	0.358013	0.0116129	0.17464	CES3	UP
ENSG00000122694	2906.48	0.821651	0.161496	2.7773e-08	1.86327e-06	GLIPR2	UP			ENSG00000172830	880.49	0.794438	0.343662	0.00272329	0.0937723	SSH3	UP
ENSG00000122861	40.3093	1.94041	0.584242	3.09689e-06	7.40563e-05	PLAU	UP			ENSG00000172840	308.078	0.749571	0.439741	0.00737621	0.146518	PDP2	UP
ENSG00000122862	23279.1	1.8763	0.294217	9.78097e-13	9.24387e-10	SRGN	UP			ENSG00000172890	3011.05	0.687599	0.306935	0.00588569	0.133017	NADSYN1	UP
ENSG00000122884	535.871	0.793238	0.333029	0.00144542	0.00904929	P4HA1	UP			ENSG00000172893	161.59	0.739939	0.426044	0.00801613	0.151021	DHCR7	UP
ENSG00000122952	43.5194	1.43984	0.573025	0.000119193	0.00132054	ZWINT	UP			ENSG00000172900	418.733	0.759416	0.542781	0.00582355	0.132358	ACTE1P	UP
ENSG00000123066	8034.14	0.690274	0.162091	2.54504e-06	6.38079e-05	MED13L	UP			ENSG00000173011	1219.67	0.642976	0.284478	0.00701105	0.143677	TADA2B	UP
ENSG00000123080	105.966	1.08268	0.419777	0.000309013	0.002754	CDKN2C	UP			ENSG00000173171	3553.58	0.662367	0.447482	0.0160075	0.195392	MTX1	UP
ENSG00000123119	159.051	5.02284	0.974263	9.45208e-11	2.66831e-08	NECAB1	UP			ENSG00000173212	3247.48	0.642466	0.380185	0.0182457	0.205453	MAB21L3	UP
ENSG00000123329	4813.29	0.690105	0.209333	0.000122741	0.00135235	ARHGAP9	UP			ENSG00000173230	1563.04	0.629471	0.275221	0.0070042	0.143677	GOLGB1	UP
ENSG00000123405	5700.91	0.635574	0.290948	0.00452274	0.0216496	NFE2	UP			ENSG00000173559	7568.14	0.67794	0.389648	0.0134535	0.183723	NABP1	UP
ENSG00000123485	131.106	0.799927	0.299621	0.000626684	0.00476806	HJURP	UP			ENSG00000173805	293.766	0.664497	0.520132	0.0125501	0.17901	HAP1	UP
ENSG00000123609	972.355	0.774166	0.20202	1.14634e-05	0.000208869	NMI	UP			ENSG00000173809	16.2323	0.670962	0.440782	0.0150111	0.190539	TDRD12	UP
ENSG00000123610	1007.33	2.65113	0.583211	1.15652e-08	9.48882e-07	TNFAIP6	UP			ENSG00000173846	2354.93	0.681747	0.43842	0.0136838	0.183766	PLK3	UP
ENSG00000123636	4800.3	0.760757	0.175311	1.34507e-06	3.80206e-05	BAZ2B	UP			ENSG00000173875	560.038	0.627699	0.35024	0.0179744	0.204607	ZNF791	UP
ENSG00000123643	1671.99	0.939079	0.211997	5.17517e-07	1.77995e-05	SLC36A1	UP			ENSG00000174123	541.786	1.08165	0.350062	6.01352e-05	0.0126964	TLR10	UP
ENSG00000123684	4390.14	0.944132	0.185272	1.92135e-08	1.39214e-06	LPGAT1	UP			ENSG00000174885	759.863	0.704722	0.452204	0.0109853	0.170475	NLRP6	UP
ENSG00000123689	57.7255	2.2521	0.814194	1.11926e-05	0.000204793	G0S2	UP			ENSG00000174938	4.55443	0.66552	0.84319	0.00569928	0.130914	SEZ6L2	UP
ENSG00000123700	3661.93	1.31415	0.285668	9.88957e-08	4.99929e-06	KCNJ2	UP			ENSG00000175063	77.3001	0.615128	0.401086	0.0246893	0.229262	UBE2C	UP
ENSG00000123728	886.529	0.707992	0.222598	0.000171852	0.00174735	RAP2C	UP			ENSG00000175203	1249.64	0.617486	0.268816	0.00720581	0.145072	DCTN2	UP
ENSG00000123836	3907.59	3.13059	0.675065	9.96483e-09	8.69303e-07	PFKFB2	UP			ENSG00000175467	2844.99	0.641191	0.404475	0.019626	0.210843	SART1	UP
ENSG00000123975	33.4443	1.02195	0.419008	0.000549733	0.00431703	CKS2	UP			ENSG00000175592	130.623	0.68321	0.383183	0.012474	0.178713	FOSL1	UP
ENSG00000123983	1029.8	0.803726	0.283749	0.000376831	0.00322487	ACSL3	UP			ENSG00000175727	3254.75	0.972508	0.32309	0.000168311	0.02232	MLXIP	UP
ENSG00000124102	1288.76	1.04791	0.638424	0.00263738	0.0143639	PI3	UP			ENSG00000176695	357.818	0.688561	0.424523	0.0129357	0.180807	OR4F17	UP
ENSG00000124103	31.0481	0.676507	0.289873	0.00260073	0.0142108	FAM209A	UP			ENSG00000176845	700.972	0.724697	0.436705	0.00928797	0.159909	METRNL	UP
ENSG00000124107	662.255	3.21578	0.424391	3.08032e-16	1.11595e-12	SLPI	UP			ENSG00000176920	47.6171	0.722254	0.456158	0.00936127	0.160139	FUT2	UP
ENSG00000124134	17.2296	0.970788	0.547705	0.00287909	0.0153201	KCNS1	UP			ENSG00000177105	13733	0.610245	0.388689	0.0252122	0.231191	RHOG	UP
ENSG00000124172	1219.49	0.703629	0.315685	0.00305503	0.0160753	ATP5F1E	UP			ENSG00000177169	4562.95	0.809878	0.346959	0.0023568	0.0871364	ULK1	UP
ENSG00000124224	337.649	0.98314	0.263442	8.99187e-06	0.000171752	PPP4R1L	UP			ENSG00000177191	1133.5	0.643924	0.440905	0.0189784	0.208666	B3GNT8	UP
ENSG00000124467	4.04224	0.65014	0.522505	0.0238848	0.0765296	PSG8	UP			ENSG00000177238	134.432	0.610479	0.433036	0.0255664	0.232372	TRIM72	UP
ENSG00000124469	951.46	2.89311	0.676174	4.09946e-08	2.5829e-06	CEACAM8	UP			ENSG00000177425	109.409	0.649936	0.453042	0.0175924	0.202753	PAWR	UP
ENSG00000124486	4804.17	0.74605	0.172878	1.58305e-06	4.3448e-05	USP9X	UP			ENSG00000177535	253.506	0.780619	0.500506	0.00530665	0.126901	OR2B11	UP
ENSG00000124588	1276.95	1.58597	0.274934	1.07651e-10	2.96205e-08	NQO2	UP			ENSG00000177570	915.694	0.651749	0.368676	0.0158519	0.194481	SAMD12	UP
ENSG00000124635	354.734	0.970552	0.36873	0.000386242	0.00328472	H2BC11	UP			ENSG00000177575	3548.78	0.837309	0.605742	0.0030531	0.0976163	CD163	UP
ENSG00000124657	8.63158	1.78621	0.710968	4.90814e-05	0.000646987	OR2B6	UP			ENSG00000177576	421.527	0.626122	0.441567	0.0220628	0.219817	C18orf32	UP
ENSG00000124713	23.0734	0.635395	0.280045	0.00365489	0.0183606	GNMT	UP			ENSG00000177663	13704.4	0.633	0.376486	0.0196667	0.210843	IL17RA	UP
ENSG00000124772	383.672	0.699966	0.447878	0.0126778	0.047412	CPNE5	UP			ENSG00000177666	6915.34	0.652626	0.389534	0.0171093	0.200245	PNPLA2	UP
ENSG00000124785	22.9708	1.76598	0.669218	3.65547e-05	0.000515554	NRN1	UP			ENSG00000177675	52.334	3.56147	1.73602	7.42666e-06	0.00341675	CD163L1	UP
ENSG00000125144	3.45045	0.637946	0.999604	0.00957159	0.0383433	MT1G	UP			ENSG00000177685	315.414	0.904087	0.650709	0.00190252	0.0829998	CRACR2B	UP
ENSG00000125255	16.1128	1.33904	0.560778	0.000220294	0.00212634	SLC10A2	UP			ENSG00000177951	1830.89	0.65448	0.405734	0.0174173	0.201503	BET1L	UP
ENSG00000125304	2645.46	0.682367	0.211895	0.000165981	0.00170025	TM9SF2	UP			ENSG00000178026	50.9704	0.728127	0.550177	0.00720696	0.145072	LRRC75B	UP
ENSG00000125319	34.3051	1.69291	0.633373	3.95066e-05	0.000545587	HROB	UP			ENSG00000178096	272.475	0.89725	0.662164	0.00199291	0.0836221	BOLA1	UP
ENSG00000125510	278.354	1.01033	0.184935	2.27754e-09	2.8356e-07	OPRL1	UP			ENSG00000178209	11475.9	0.791534	0.268812	0.000584757	0.0471508	PLEC	UP
ENSG00000125538	923.142	0.813937	0.349107	0.00152704	0.00945674	IL1B	UP			ENSG00000178226	54.4414	0.707664	0.390112	0.0100816	0.164576	PRSS36	UP
ENSG00000125629	288.468	0.963451	0.267898	1.60144e-05	0.000273883	INSIG2	UP			ENSG00000178342	58.8896	0.946723	0.853038	0.00154476	0.0746601	KCNG2	UP
ENSG00000125735	1735.13	0.672112	0.183364	3.31958e-05	0.000480731	TNFSF14	UP			ENSG00000178381	1194.39	0.820004	0.369366	0.00266374	0.0925158	ZFAND2A	UP
ENSG00000125744	197.726	0.780863	0.295167	0.000722554	0.00533316	RTN2	UP			ENSG00000178404	43.392	0.975496	0.426401	0.000681683	0.0508757	CEP295NL	UP
ENSG00000125753	7900.48	0.880187	0.219591	3.90695e-06	8.8464e-05	VASP	UP			ENSG00000178814	719.964	0.89806	0.570009	0.00196965	0.0836221	OPLAH	UP
ENSG00000125772	4909.86	1.2391	0.257006	4.11664e-08	2.58622e-06	GPCPD1	UP			ENSG00000178896	485.269	0.979541	0.571448	0.00102116	0.0632644	EXOSC4	UP
ENSG00000125827	3437.18	0.723389	0.21615	8.97961e-05	0.00105644	TMX4	UP			ENSG00000178999	127.767	0.863769	0.589682	0.00254894	0.0900888	AURKB	UP
ENSG00000125845	11.0167	2.00205	0.638077	5.10096e-06	0.00011	BMP2	UP			ENSG00000179299	532.352	0.904691	0.626356	0.00188942	0.082835	NSUN7	UP
ENSG00000125900	155.019	1.22066	0.255951	5.52374e-08	3.26276e-06	SIRPD	UP			ENSG00000179564	15.6552	0.87056	0.520721	0.00245498	0.0889222	LSMEM2	UP
ENSG00000125968	4.20664	0.614958	0.555292	0.031192	0.0933398	ID1	UP			ENSG00000179593	240.241	1.08702	1.1853	0.000951511	0.0605871	ALOX15B	UP
ENSG00000126251	16.5125	0.753734	0.775544	0.0142265	0.0516955	GPR42	UP			ENSG00000179761	21.4923	0.693602	0.404439	0.0120602	0.177906	PIPOX	UP
ENSG00000126262	3244.58	0.726699	0.374898	0.00552274	0.0250988	FFAR2	UP			ENSG00000179954	13.4772	0.848895	0.642202	0.00275759	0.0941453	SSC5D	UP
ENSG00000126603	11.1966	1.04107	1.44154	0.0013268	0.00847758	GLIS2	UP			ENSG00000180264	16.5985	0.794651	0.539372	0.00448174	0.116744	ADGRD2	UP
ENSG00000126787	69.9277	1.43764	0.607973	0.000172966	0.00175363	DLGAP5	UP			ENSG00000180353	18976.4	0.65566	0.316276	0.00971581	0.162114	HCLS1	UP
ENSG00000126858	1186.87	0.973652	0.195408	3.23087e-08	2.11534e-06	RHOT1	UP			ENSG00000180509	695.608	1.4367	0.853962	8.62311e-05	0.015374	KCNE1	UP
ENSG00000126860	1451.56	1.22218	0.268651	1.55319e-07	7.01908e-06	EVI2A	UP			ENSG00000180592	14.7001	1.03374	0.555318	0.000618516	0.0481782	SKIDA1	UP
ENSG00000126878	2.41372	0.629004	0.674236	0.0279357	0.085938	AIF1L	UP			ENSG00000181031	33.9659	0.635629	0.515918	0.0157765	0.194282	RPH3AL	UP
ENSG00000127423	64.5756	1.17852	0.223075	4.39609e-09	4.61882e-07	AUNIP	UP			ENSG00000181409	2420.36	0.688085	0.386731	0.012064	0.177906	AATK	UP
ENSG00000127507	6018.09	1.26925	0.249134	9.79167e-09	8.58232e-07	ADGRE2	UP			ENSG00000181626	18.0332	0.728357	0.602859	0.00637929	0.13774	ANKRD62	UP
ENSG00000127564	23.3509	0.944012	0.494843	0.00248427	0.0137511	PKMYT1	UP			ENSG00000181751	352.66	1.3438	1.0826	0.000301755	0.0338599	MACIR	UP
ENSG00000127946	2134.01	0.636896	0.284843	0.00395144	0.0195033	HIP1	UP			ENSG00000181826	705.367	0.778772	0.392913	0.00494146	0.122551	RELL1	UP
ENSG00000127947	2549.84	1.03849	0.227044	2.08333e-07	8.67536e-06	PTPN12	UP			ENSG00000182095	2548.53	0.680984	0.310172	0.00668405	0.141504	TNRC18	UP
ENSG00000127948	952.684	1.08089	0.37511	0.000130316	0.00141634	POR	UP			ENSG00000182329	12.4106	0.616265	0.43498	0.0242692	0.227118	KIAA2012	UP
ENSG00000127954	10044.4	1.61784	0.314164	2.91853e-09	3.35662e-07	STEAP4	UP			ENSG00000182372	491.044	0.730408	0.34102	0.00557463	0.130439	CLN8	UP
ENSG00000128016	5067.53	0.780142	0.237838	9.2127e-05	0.00107723	ZFP36	UP			ENSG00000182379	11.2356	0.955821	0.889611	0.00149023	0.0733145	NXPH4	UP
ENSG00000128245	1035.01	0.681674	0.260484	0.00115744	0.0076194	YWHAH	UP			ENSG00000182487	259.435	0.946197	0.415068	0.000886631	0.0571932	NCF1B	UP
ENSG00000128294	1882.78	0.684497	0.235864	0.00047784	0.00385125	TPST2	UP			ENSG00000182511	2882.9	0.639755	0.350347	0.0159504	0.195077	FES	UP
ENSG00000128383	3344.55	1.13472	0.272033	1.01762e-06	3.06263e-05	APOBEC3A	UP			ENSG00000182534	665.485	0.948662	0.407313	0.000814898	0.0549406	MXRA7	UP
ENSG00000128408	3.27497	0.851298	0.742357	0.00930144	0.0374973	RIBC2	UP			ENSG00000182557	217.29	0.624137	0.599781	0.0123681	0.178206	SPNS3	UP
ENSG00000128512	976.417	1.2954	0.402316	2.37811e-05	0.000369236	DOCK4	UP			ENSG00000182585	56.6645	0.707226	0.500728	0.00963181	0.161713	EPGN	UP
ENSG00000128585	3101.94	0.619841	0.152686	8.26175e-06	0.000160201	MKLN1	UP			ENSG00000182885	11267.4	0.850088	0.47408	0.00291388	0.0953282	ADGRG3	UP
ENSG00000128594	1692.48	0.898607	0.254196	2.44268e-05	0.000375438	LRRC4	UP			ENSG00000183018	70.696	0.75559	0.524604	0.00622006	0.136535	SPNS2	UP
ENSG00000128641	102.121	1.28232	0.518917	0.00021444	0.00208279	MYO1B	UP			ENSG00000183019	4248.64	0.901716	0.607901	0.0019259	0.0834359	MCEMP1	UP
ENSG00000128918	215.428	2.46176	0.593022	6.66509e-08	3.74364e-06	ALDH1A2	UP			ENSG00000183049	2362.69	0.708935	0.350503	0.00776464	0.148981	CAMK1D	UP
ENSG00000128965	10.5642	0.7377	0.653243	0.0162009	0.056956	CHAC1	UP			ENSG00000183160	174.062	0.648829	0.407283	0.0183751	0.205857	TMEM119	UP
ENSG00000129038	29.2696	2.22909	0.450743	1.81547e-09	2.42103e-07	LOXL1	UP			ENSG00000183287	91.2354	0.663518	0.464945	0.0152271	0.190813	CCBE1	UP
ENSG00000129173	46.9027	1.1777	0.682559	0.0014481	0.00906347	E2F8	UP			ENSG00000183386	946.041	0.60579	0.333269	0.0196749	0.210843	FHL3	UP
ENSG00000129195	14.5789	0.746709	0.312673	0.00169929	0.0102918	PIMREG	UP			ENSG00000183570	121.86	0.755993	0.507113	0.00642223	0.138138	PCBP3	UP
ENSG00000129235	137.987	1.09179	0.299575	9.41391e-06	0.00017856	TXNDC17	UP			ENSG00000183597	1411.83	0.648512	0.302063	0.00871227	0.15533	TANGO2	UP
ENSG00000129292	3970.51	1.089	0.20972	8.49152e-09	7.72302e-07	PHF20L1	UP			ENSG00000183696	3628.59	1.01421	0.443097	0.000486008	0.0423831	UPP1	UP
ENSG00000129355	1170.82	0.645794	0.266792	0.00233936	0.0131703	CDKN2D	UP			ENSG00000183723	92.4264	0.674423	0.423082	0.0147096	0.189261	CMTM4	UP
ENSG00000129450	1938.68	1.30304	0.292352	1.95169e-07	8.33473e-06	SIGLEC9	UP			ENSG00000183735	1280.61	0.663363	0.374779	0.0145887	0.188763	TBK1	UP
ENSG00000129515	973.42	0.679488	0.190938	4.86662e-05	0.000643857	SNX6	UP			ENSG00000183762	1316.91	0.617767	0.461763	0.022413	0.22118	KREMEN1	UP
ENSG00000129538	68.3388	3.04169	0.934295	1.4658e-06	4.06923e-05	RNASE1	UP			ENSG00000183873	18.7663	1.07723	1.2575	0.000996769	0.0623318	SCN5A	UP
ENSG00000129682	592.622	0.628887	0.434063	0.0208237	0.0691904	FGF13	UP			ENSG00000183955	803.472	0.79685	0.34691	0.00275399	0.0941453	KMT5A	UP
ENSG00000129951	4.74809	1.98614	1.44335	0.00025177	0.00235893	PLPPR3	UP			ENSG00000183963	110.494	0.639983	0.461756	0.0186806	0.207439	SMTN	UP
ENSG00000130066	5786.07	1.23829	0.230107	2.29148e-09	2.8356e-07	SAT1	UP			ENSG00000184005	123.48	0.632938	0.506967	0.0166989	0.198201	ST6GALNAC3	UP
ENSG00000130150	1334.01	0.782014	0.209146	1.62218e-05	0.000276559	MOSPD2	UP			ENSG00000184106	55.2619	0.919949	0.660838	0.00171217	0.0782719	TREML3P	UP
ENSG00000130202	209.943	1.33086	0.565141	0.000244559	0.00230829	NECTIN2	UP			ENSG00000184144	105.198	0.638729	0.490114	0.0170964	0.200245	CNTN2	UP
ENSG00000130222	13.1009	0.849057	0.384904	0.00183813	0.0109183	GADD45G	UP			ENSG00000184163	69.9402	0.677257	0.489802	0.0126317	0.17901	C1QTNF12	UP
ENSG00000130449	1258.98	0.777041	0.168128	3.37591e-07	1.27179e-05	ZSWIM6	UP			ENSG00000184260	558.96	1.60487	0.978855	5.73077e-05	0.0124265	H2AC20	UP
ENSG00000130513	20.7089	2.21942	0.871768	2.14543e-05	0.0003414	GDF15	UP			ENSG00000184292	90.8323	1.23872	0.928685	0.000362676	0.0363719	TACSTD2	UP
ENSG00000130702	36.3312	0.662958	0.315436	0.00493753	0.0230712	LAMA5	UP			ENSG00000184698	17.7628	0.679404	0.549333	0.0102057	0.16575	OR51M1	UP
ENSG00000130768	22.184	0.910623	0.370037	0.000762331	0.00557564	SMPDL3B	UP			ENSG00000184949	57.0367	0.628485	0.527934	0.0158058	0.194345	FAM227A	UP
ENSG00000131042	325.286	1.52001	0.970946	0.00065948	0.00496712	LILRB2	UP			ENSG00000185046	28.9689	0.678456	0.607517	0.00865609	0.1545	ANKS1B	UP
ENSG00000131153	53.5613	0.994475	0.438124	0.000925616	0.0064261	GINS2	UP			ENSG00000185219	1005.82	0.803614	0.376036	0.00339299	0.102648	ZNF445	UP
ENSG00000131174	466.836	0.839218	0.244055	4.22736e-05	0.000575392	COX7B	UP			ENSG00000185385	235.455	0.676521	0.473482	0.0133494	0.18311	OR7A17	UP
ENSG00000131236	13298.8	0.728298	0.213357	6.90198e-05	0.000855837	CAP1	UP			ENSG00000185442	82.1486	1.14266	0.485157	0.000147728	0.0210141	FAM174B	UP
ENSG00000131263	2590.9	0.671547	0.214714	0.000239099	0.0022656	RLIM	UP			ENSG00000185561	359.747	0.664359	0.45063	0.0156413	0.193429	TLCD2	UP
ENSG00000131379	23.5057	1.33942	0.518266	0.000134153	0.00144719	C3orf20	UP			ENSG00000185585	22.0961	0.66458	0.459354	0.0153117	0.191285	OLFML2A	UP
ENSG00000131389	11648.9	0.711733	0.258188	0.000675178	0.00505036	SLC6A6	UP			ENSG00000185666	137.905	0.783386	0.420434	0.00520324	0.125361	SYN3	UP
ENSG00000131435	1.45579	0.656779	0.732781	0.0227569	0.0738862	PDLIM4	UP			ENSG00000185669	471.759	0.846457	0.349593	0.00155795	0.074847	SNAI3	UP
ENSG00000131711	12.743	0.86337	0.729321	0.00873818	0.0357467	MAP1B	UP			ENSG00000185883	7611.28	0.620912	0.319536	0.0147693	0.18944	ATP6V0C	UP
ENSG00000131724	3002.82	0.865721	0.266009	7.51565e-05	0.000916765	IL13RA1	UP			ENSG00000185950	5784.14	0.987783	0.479193	0.000767666	0.0546751	IRS2	UP
ENSG00000131747	267.679	1.8263	0.679193	2.79106e-05	0.000414691	TOP2A	UP			ENSG00000186417	22.0414	0.655106	0.730359	0.007386	0.146518	GLDN	UP
ENSG00000131759	2827.37	0.648155	0.20621	0.000250143	0.00234875	RARA	UP			ENSG00000186466	3.61259	0.711867	1.08411	0.0034304	0.103273	AQP7P1	UP
ENSG00000131873	1570.24	0.72917	0.352447	0.00407037	0.0199634	CHSY1	UP			ENSG00000186526	121.134	1.01752	0.643776	0.000843246	0.0563781	CYP4F8	UP
ENSG00000131966	534.57	0.609647	0.178883	0.00011561	0.00129137	ACTR10	UP			ENSG00000186583	79.2882	0.937411	0.622577	0.00149115	0.0733145	SPATC1	UP
ENSG00000131969	197.913	0.736535	0.22895	0.000135409	0.00145929	ABHD12B	UP			ENSG00000186642	60.5146	1.40277	0.7766	7.39741e-05	0.0141431	PDE2A	UP
ENSG00000131979	727.688	0.606838	0.358914	0.0152365	0.0544641	GCH1	UP			ENSG00000186723	257.916	0.761482	0.382387	0.00559869	0.130439	OR10H1	UP
ENSG00000132017	20.3814	20.0722	4.81287	1.94087e-07	8.30486e-06	DCAF15	UP			ENSG00000186868	52.4116	0.657165	0.469269	0.0158532	0.194481	MAPT	UP
ENSG00000132170	290.137	0.795247	0.250707	0.000127395	0.00139344	PPARG	UP			ENSG00000187122	39.9889	0.88677	0.444942	0.001943	0.0834359	SLIT1	UP
ENSG00000132205	2704.16	1.13404	0.273499	1.13283e-06	3.31237e-05	EMILIN2	UP			ENSG00000187492	65.1908	0.806483	0.411723	0.00401167	0.111324	CDHR4	UP
ENSG00000132259	17.4906	1.72531	0.58565	1.66589e-05	0.000281215	CNGA4	UP			ENSG00000187730	51.502	0.772815	0.59602	0.00481195	0.12163	GABRD	UP
ENSG00000132334	5227.57	0.622324	0.198113	0.000281465	0.00257067	PTPRE	UP			ENSG00000187837	1120.16	0.844664	0.45587	0.00301926	0.0976044	H1-2	UP
ENSG00000132357	1226.47	1.40005	0.286783	2.08569e-08	1.49626e-06	CARD6	UP			ENSG00000187922	29.5154	0.642691	0.498796	0.0160296	0.195392	LCN10	UP
ENSG00000132405	3859.44	0.748738	0.25507	0.000333252	0.00293394	TBC1D14	UP			ENSG00000187997	70.5502	0.624881	0.422796	0.0228373	0.222117	C17orf99	UP
ENSG00000132465	3772.48	1.75059	0.698487	5.39401e-05	0.000699163	JCHAIN	UP			ENSG00000188026	200	0.855486	0.407462	0.00234156	0.0869566	RILPL1	UP
ENSG00000132470	54.1691	0.753918	0.464923	0.00909406	0.0368664	ITGB4	UP			ENSG00000188056	301.699	1.24057	0.903737	0.000338806	0.0357074	TREML4	UP
ENSG00000132475	8337.79	0.754455	0.227847	9.0621e-05	0.00106305	H3-3B	UP			ENSG00000188064	274.73	0.660859	0.489801	0.0143882	0.187702	WNT7B	UP
ENSG00000132549	6510.15	0.697163	0.183439	1.74769e-05	0.000291779	VPS13B	UP			ENSG00000188227	237.067	0.632327	0.431152	0.0212623	0.217622	ZNF793	UP
ENSG00000132581	558.016	0.727546	0.158018	4.39793e-07	1.57233e-05	SDF2	UP			ENSG00000188229	3454.31	0.882689	0.289945	0.000268554	0.0312413	TUBB4B	UP
ENSG00000132589	7925.47	1.10731	0.279865	2.66078e-06	6.60245e-05	FLOT2	UP			ENSG00000188315	1310.82	0.638813	0.392657	0.0196199	0.210843	C3orf62	UP
ENSG00000132694	1642.7	0.658463	0.225895	0.000510696	0.0040663	ARHGEF11	UP			ENSG00000188493	220.449	0.637002	0.367279	0.0181588	0.205051	ACTMAP	UP
ENSG00000132823	850.933	0.704899	0.175007	6.58275e-06	0.00013423	OSER1	UP			ENSG00000188559	2256.24	0.782567	0.410719	0.00510885	0.124181	RALGAPA2	UP
ENSG00000132825	1210.25	1.48381	0.295461	8.30837e-09	7.58819e-07	PPP1R3D	UP			ENSG00000188596	494.256	0.768895	0.380863	0.00512673	0.124181	CFAP54	UP
ENSG00000132963	497.638	0.827226	0.184454	5.49549e-07	1.84915e-05	POMP	UP			ENSG00000188649	44.3465	0.628003	0.458758	0.0208057	0.215807	CC2D2B	UP
ENSG00000132965	5353.91	1.7579	0.471506	1.09518e-06	3.2307e-05	ALOX5AP	UP			ENSG00000188735	263.26	0.640605	0.510768	0.0155279	0.192999	TMEM120B	UP
ENSG00000133063	273.302	2.84537	0.52135	1.38001e-10	3.5291e-08	CHIT1	UP			ENSG00000188738	173.883	0.619947	0.412298	0.0238719	0.225987	FSIP2	UP
ENSG00000133069	3048.8	0.692568	0.586418	0.0200702	0.0672888	TMCC2	UP			ENSG00000188822	285.255	0.678601	0.445305	0.0139531	0.185129	CNR2	UP
ENSG00000133101	34.8695	2.67993	0.894127	3.86077e-06	8.76007e-05	CCNA1	UP			ENSG00000188897	2890.96	0.68879	0.40415	0.0126164	0.17901		UP
ENSG00000133116	85.6468	2.37421	0.644585	4.63506e-07	1.64063e-05	KL	UP			ENSG00000189051	41.9813	0.666766	0.47533	0.0143864	0.187702	RNF222	UP
ENSG00000133169	14.6655	1.91656	0.957989	0.000127741	0.00139463	BEX1	UP			ENSG00000189077	1939.26	0.788447	0.430466	0.00504631	0.124181	TMEM120A	UP
ENSG00000133302	390.227	0.959375	0.266815	1.62433e-05	0.000276709	SLF1	UP			ENSG00000189221	254.895	0.621678	0.879485	0.00633657	0.137401	MAOA	UP
ENSG00000133316	18963.4	1.14613	0.332338	1.6663e-05	0.000281215	WDR74	UP			ENSG00000196074	141.186	0.704947	0.516013	0.00938482	0.160139	SYCP2	UP
ENSG00000133318	5965.84	1.11005	0.240214	1.42433e-07	6.62805e-06	RTN3	UP			ENSG00000196083	860.885	1.07807	0.490775	0.000313409	0.0342949	IL1RAP	UP
ENSG00000133657	2374.56	1.49067	0.38668	1.43759e-06	4.0202e-05	ATP13A3	UP			ENSG00000196110	112.026	0.669435	0.459169	0.0147026	0.189261	ZNF699	UP
ENSG00000133687	455.542	1.20233	0.47515	0.000238225	0.00225929	TMTC1	UP			ENSG00000196118	194.839	0.741696	0.472059	0.00771672	0.148981	CFAP119	UP
ENSG00000133703	1635.69	0.999357	0.237102	1.16582e-06	3.36857e-05	KRAS	UP			ENSG00000196188	8.54492	1.03779	0.975379	0.00105236	0.0640705	CTSE	UP
ENSG00000133742	11525.1	0.82806	0.731368	0.0103836	0.040784	CA1	UP			ENSG00000196247	1951.11	1.18772	0.892756	0.00044454	0.0405095	ZNF107	UP
ENSG00000133800	51.2694	1.55625	0.495303	1.42781e-05	0.000249288	LYVE1	UP			ENSG00000196268	367.776	0.607523	0.398561	0.0263217	0.234383	ZNF493	UP
ENSG00000133805	1501.99	0.746897	0.243717	0.000219369	0.0021193	AMPD3	UP			ENSG00000196352	5217.72	0.715312	0.469918	0.00971915	0.162114	CD55	UP
ENSG00000133812	4086.36	0.836441	0.212041	5.83693e-06	0.00012188	SBF2	UP			ENSG00000196511	253.974	0.758134	0.403365	0.00638654	0.13774	TPK1	UP
ENSG00000133858	2643.08	0.911591	0.182622	3.57548e-08	2.30624e-06	ZFC3H1	UP			ENSG00000196565	320.394	0.656806	0.713296	0.00759471	0.14775	HBG2	UP
ENSG00000133961	18943.7	0.682431	0.208293	0.000136193	0.00146555	NUMB	UP			ENSG00000196705	380.976	0.662354	0.403418	0.0161405	0.196057	ZNF431	UP
ENSG00000134056	89.659	0.604626	0.36468	0.0163651	0.0573941	MRPS36	UP			ENSG00000196712	587.541	0.779056	0.314626	0.00212877	0.0843418	NF1	UP
ENSG00000134057	91.7478	0.655012	0.424923	0.0160365	0.0565428	CCNB1	UP			ENSG00000196781	182.863	0.633055	0.459113	0.0199353	0.212428	TLE1	UP
ENSG00000134108	788.67	0.673073	0.21732	0.000263519	0.00244582	ARL8B	UP			ENSG00000196843	4859.33	0.931192	0.436262	0.00117935	0.0678273	ARID5A	UP
ENSG00000134152	1135.11	0.711602	0.243952	0.000408518	0.00342195	KATNBL1	UP			ENSG00000196917	16.7151	0.669557	0.44609	0.0150791	0.190539	HCAR1	UP
ENSG00000134198	643.784	1.49439	0.299368	9.38454e-09	8.32298e-07	TSPAN2	UP			ENSG00000196923	11192.4	0.739253	0.417816	0.0079819	0.150857	PDLIM7	UP
ENSG00000134215	1392.89	0.814957	0.173216	1.98768e-07	8.43869e-06	VAV3	UP			ENSG00000196935	153.769	1.24555	0.502927	5.11332e-05	0.0117212	SRGAP1	UP
ENSG00000134243	3405.75	1.60564	0.451283	3.0937e-06	7.40563e-05	SORT1	UP			ENSG00000197013	763.089	0.664577	0.430595	0.0160371	0.195392	ZNF429	UP
ENSG00000134248	739.354	0.849555	0.260558	7.76133e-05	0.000938805	LAMTOR5	UP			ENSG00000197063	1083.93	0.806535	0.393091	0.00368165	0.10741	MAFG	UP
ENSG00000134250	9365.71	0.690654	0.130735	1.55298e-08	1.18446e-06	NOTCH2	UP			ENSG00000197256	243.494	0.656829	0.471526	0.0157886	0.194282	KANK2	UP
ENSG00000134294	3780.68	1.18279	0.260334	1.74501e-07	7.63204e-06	SLC38A2	UP			ENSG00000197299	210.852	0.674552	0.40877	0.0145353	0.188763	BLM	UP
ENSG00000134313	4431.17	0.660387	0.130347	5.6394e-08	3.31307e-06	KIDINS220	UP			ENSG00000197321	2211.61	0.850128	0.357509	0.00164562	0.076878	SVIL	UP
ENSG00000134463	279.831	1.15489	0.529093	0.000647066	0.00489227	ECHDC3	UP			ENSG00000197380	134.471	0.755613	0.470158	0.00685334	0.142816	DACT3	UP
ENSG00000134571	179.726	1.98626	0.352396	6.59939e-11	2.0493e-08	MYBPC3	UP			ENSG00000197497	402.671	0.668078	0.452169	0.0151038	0.190539	ZNF665	UP
ENSG00000134627	175.115	1.85295	0.429078	7.71196e-08	4.15967e-06	PIWIL4	UP			ENSG00000197532	39.0413	0.710023	0.360385	0.00832175	0.152085	OR6Y1	UP
ENSG00000134686	6039.67	0.99456	0.311776	6.29059e-05	0.000795454	PHC2	UP			ENSG00000197549	2.59215	0.656436	1.05221	0.00424646	NA	PRAMENP	UP
ENSG00000134690	40.4833	0.718979	0.348912	0.00432421	0.0208739	CDCA8	UP			ENSG00000197562	685.306	0.84555	0.342186	0.0014209	0.0724407	RAB40C	UP
ENSG00000134698	4991.08	0.884013	0.215608	2.61247e-06	6.49739e-05	AGO4	UP			ENSG00000197563	1343.21	0.602366	0.403926	0.027711	0.238086	PIGN	UP
ENSG00000134755	2149.48	1.82992	0.418165	6.35853e-08	3.6277e-06	DSC2	UP			ENSG00000197594	34.0232	0.61992	0.55165	0.0152045	0.190813	ENPP1	UP
ENSG00000134827	458.807	3.27582	0.681905	5.13362e-09	5.21446e-07	TCN1	UP			ENSG00000197702	32.2014	0.691038	0.533982	0.00986033	0.162944	PARVA	UP
ENSG00000134851	1711.26	0.970921	0.221549	5.92716e-07	1.97303e-05	TMEM165	UP			ENSG00000197706	369.385	0.803226	0.31298	0.00150255	0.0735061	OR6C74	UP
ENSG00000134873	27.3423	1.29448	0.470856	9.87755e-05	0.00114146	CLDN10	UP			ENSG00000197852	4206.94	0.858636	0.398475	0.00214884	0.0843418	INKA2	UP
ENSG00000134982	2650.61	0.653503	0.150179	1.95169e-06	5.12367e-05	APC	UP			ENSG00000197930	1170.09	0.611245	0.319807	0.0164136	0.197565	ERO1A	UP
ENSG00000135046	3339.53	0.863541	0.337669	0.000689775	0.00513305	ANXA1	UP			ENSG00000198055	5286.77	0.660929	0.320637	0.0096553	0.161721	GRK6	UP
ENSG00000135048	3019.04	0.714979	0.18892	1.7361e-05	0.000290513	CEMIP2	UP			ENSG00000198363	2249.45	0.897974	0.595727	0.00197731	0.0836221	ASPH	UP
ENSG00000135049	4714.22	1.34463	0.316723	4.43318e-07	1.57974e-05	AGTPBP1	UP			ENSG00000198406	106.934	0.649218	0.491662	0.0156609	0.193429	BZW1P2	UP
ENSG00000135074	3769.39	0.63662	0.222008	0.000651313	0.00491925	ADAM19	UP			ENSG00000198488	6.65824	0.722774	0.761731	0.00500813	0.123441	B3GNT6	UP
ENSG00000135248	1.72415	0.635403	0.76725	0.0232984	0.0751613	GARIN1B	UP			ENSG00000198633	149.197	0.603458	0.482634	0.0231883	0.22227	ZNF534	UP
ENSG00000135334	1322.21	1.15618	0.207892	9.92149e-10	1.43776e-07	AKIRIN2	UP			ENSG00000198723	8.35608	0.871219	0.768582	0.0022993	0.0868109	TEX45	UP
ENSG00000135365	7768.86	1.20947	0.26037	1.02259e-07	5.11998e-06	PHF21A	UP			ENSG00000198795	5.66378	0.931831	1.07328	0.00165197	0.076878	ZNF521	UP
ENSG00000135404	2951.89	1.49133	0.391401	1.70218e-06	4.60203e-05	CD63	UP			ENSG00000198838	29.4138	0.748967	0.542972	0.00629225	0.136995	RYR3	UP
ENSG00000135407	499.86	0.64876	0.332848	0.00745671	0.0315712	AVIL	UP			ENSG00000198844	14.0568	0.621868	0.5303	0.0163994	0.197556	ARHGEF15	UP
ENSG00000135424	3246.8	0.883918	0.374605	0.00109666	0.0073321	ITGA7	UP			ENSG00000198915	333.835	0.773587	0.44908	0.00590219	0.133202	RASGEF1A	UP
ENSG00000135441	691.25	0.894984	0.252962	2.44291e-05	0.000375438	BLOC1S1	UP			ENSG00000198925	1379.16	0.758914	0.3054	0.00233642	0.0869566	ATG9A	UP
ENSG00000135476	74.5719	1.18651	0.363583	2.81992e-05	0.000418692	ESPL1	UP			ENSG00000198947	202.159	0.746619	0.431348	0.00755716	0.14775	DMD	UP
ENSG00000135503	843.921	1.23025	0.356443	1.30868e-05	0.000233362	ACVR1B	UP			ENSG00000203663	106.528	0.674924	0.40848	0.0144791	0.188624	OR2L2	UP
ENSG00000135519	201.226	0.724383	0.417574	0.00844448	0.0348108	KCNH3	UP			ENSG00000203879	5946.82	0.657301	0.301167	0.00774936	0.148981	GDI1	UP
ENSG00000135535	2999.17	0.70029	0.158036	1.11033e-06	3.26152e-05	CD164	UP			ENSG00000204311	15.2744	0.790079	0.434372	0.00499482	0.123303	PJVK	UP
ENSG00000135596	2543.36	1.15806	0.24741	9.67245e-08	4.90093e-06	MICAL1	UP			ENSG00000204386	82.9595	0.767803	0.419889	0.00606474	0.13516	NEU1	UP
ENSG00000135604	2686.14	0.867741	0.26219	6.14555e-05	0.000780747	STX11	UP			ENSG00000204791	80.8716	0.77253	0.576171	0.00498048	0.123138	SMPD5	UP
ENSG00000135636	12963.9	1.65059	0.355159	3.11981e-08	2.0552e-06	DYSF	UP			ENSG00000204869	752.726	0.605213	0.408342	0.0271117	0.236432	IGFL4	UP
ENSG00000135655	10541.1	1.09796	0.213197	1.04471e-08	8.92608e-07	USP15	UP			ENSG00000204936	9771.5	0.629799	0.600828	0.0119075	0.177357	CD177	UP
ENSG00000135677	5037.84	0.918055	0.29581	0.000106474	0.00120795	GNS	UP			ENSG00000204947	14.9456	0.991376	0.432103	0.000589111	0.0472643	ZNF425	UP
ENSG00000135679	3584.61	0.640784	0.209784	0.000348447	0.00304306	MDM2	UP			ENSG00000205078	25.3981	0.695031	0.436011	0.0121726	0.17791	SYCE1L	UP
ENSG00000135766	3381.17	0.950837	0.228723	1.69668e-06	4.59286e-05	EGLN1	UP			ENSG00000205085	241.84	0.944233	0.465338	0.00114509	0.0668151	GARIN1A	UP
ENSG00000135838	2161.63	0.766428	0.205811	1.82192e-05	0.000299796	NPL	UP			ENSG00000205710	103.669	1.33064	0.729854	0.00010053	0.0158218	C17orf107	UP
ENSG00000135842	15133.7	1.09873	0.302962	9.88563e-06	0.000185245	NIBAN1	UP			ENSG00000205763	92.051	0.658895	0.458186	0.0161097	0.196008	RP9P	UP
ENSG00000135862	166.279	0.662292	0.408297	0.0135546	0.0499234	LAMC1	UP			ENSG00000206120	9.59773	0.717454	0.654222	0.00615459	0.136028	EGFEM1P	UP
ENSG00000135903	9.28326	2.94273	1.11552	7.7817e-06	0.000152801	PAX3	UP			ENSG00000206281	1677.48	6.59395	1.32902	1.19624e-09	1.59957e-06	TAPBP	UP
ENSG00000135919	103.076	0.656528	0.382199	0.0116602	0.0445445	SERPINE2	UP			ENSG00000206285	51.8345	22.8707	2.98906	9.27757e-15	3.7217e-11	B3GALT4	UP
ENSG00000135932	3914.5	1.13631	0.274165	1.13539e-06	3.31274e-05	CAB39	UP			ENSG00000211455	580.927	0.660714	0.37917	0.0152654	0.191067	STK38L	UP
ENSG00000135953	404.937	0.656909	0.310592	0.00490405	0.0229938	MFSD9	UP			ENSG00000211675	2800.41	0.681908	0.635044	0.00790583	0.150671	IGLC1	UP
ENSG00000136026	2762.22	1.7273	0.373484	2.75251e-08	1.85552e-06	CKAP4	UP			ENSG00000211893	4477.94	0.774218	0.731638	0.00399216	0.111019	IGHG2	UP
ENSG00000136040	17787.8	1.3615	0.26474	6.17429e-09	6.04552e-07	PLXNC1	UP			ENSG00000213066	559.163	0.657005	0.326933	0.0108258	0.170173	CEP43	UP
ENSG00000136048	688.941	1.21356	0.279375	3.99992e-07	1.46128e-05	DRAM1	UP			ENSG00000213085	477.902	0.829528	0.470897	0.00352136	0.104831	CFAP45	UP
ENSG00000136051	3494.61	0.842926	0.161595	1.31451e-08	1.04664e-06	WASHC4	UP			ENSG00000213265	211.601	0.745742	0.548601	0.00636538	0.137653	TSGA13	UP
ENSG00000136156	14422.8	0.678758	0.217364	0.000236035	0.00224146	ITM2B	UP			ENSG00000213462	771.466	0.829354	0.322631	0.00127184	0.0698888	ERV3-1	UP
ENSG00000136160	8.01467	1.30872	0.785398	0.00103485	0.00701204	EDNRB	UP			ENSG00000213671	24.182	0.614716	0.469189	0.022387	0.22106	OLA1P2	UP
ENSG00000136167	43343.2	0.853262	0.235444	2.00507e-05	0.000323326	LCP1	UP			ENSG00000213937	467.772	0.738129	0.500109	0.00752982	0.147706	CLDN9	UP
ENSG00000136371	357.679	0.765671	0.305863	0.00115123	0.00759694	MTHFS	UP			ENSG00000213988	92.6293	0.658177	0.374708	0.015339	0.191285	ZNF90	UP
ENSG00000136383	121.504	1.72551	0.446659	7.13749e-07	2.30875e-05	ALPK3	UP			ENSG00000214021	2298.47	0.703234	0.318088	0.00574725	0.131368	TTLL3	UP
ENSG00000136404	392.969	0.8923	0.242006	1.39001e-05	0.00024406	TM6SF1	UP			ENSG00000214336	7.0351	0.73007	0.690251	0.00537559	0.127677	FOXI3	UP
ENSG00000136536	3547.89	0.866696	0.198992	8.8662e-07	2.74928e-05	MARCHF7	UP			ENSG00000214456	1346.88	0.917144	0.480584	0.00155533	0.074847	PLIN5	UP
ENSG00000136560	2060.86	0.937557	0.185708	2.49927e-08	1.7192e-06	TANK	UP			ENSG00000214595	33.591	0.840981	0.417342	0.00285846	0.095105	EML6	UP
ENSG00000136603	883.553	0.954509	0.268556	1.92601e-05	0.000312198	SKIL	UP			ENSG00000214688	476.018	0.995042	0.405384	0.000458737	0.0406679	C10orf105	UP
ENSG00000136630	700.061	0.726262	0.359817	0.00462796	0.022032	HLX	UP			ENSG00000217128	1667.31	0.860996	0.516714	0.00266348	0.0925158	FNIP1	UP
ENSG00000136689	1887.73	1.46749	0.41138	4.44658e-06	9.79284e-05	IL1RN	UP			ENSG00000217929	105.942	0.753517	0.440103	0.00710984	0.144594	SEPTIN14P6	UP
ENSG00000136810	590.739	1.76595	0.33437	9.16596e-10	1.36466e-07	TXN	UP			ENSG00000218739	475.186	0.6007	0.291776	0.0130831	0.182023	CEBPZOS	UP
ENSG00000136861	2787.54	0.923426	0.390725	0.000942492	0.00651828	CDK5RAP2	UP			ENSG00000219626	625.472	0.656585	0.354359	0.013847	0.184695	FAM228B	UP
ENSG00000136867	1665.35	0.613052	0.277363	0.00466455	0.022177	SLC31A2	UP			ENSG00000220008	119.924	1.03217	0.41178	0.000307304	0.034243	LINGO3	UP
ENSG00000136869	14518.9	1.49983	0.349272	2.357e-07	9.55861e-06	TLR4	UP			ENSG00000221986	5.18157	0.967424	0.910784	0.00141755	0.0724407	MYBPHL	UP
ENSG00000137177	2081.92	0.912369	0.27444	5.05984e-05	0.000665371	KIF13A	UP			ENSG00000223654	2143.35	0.678379	0.429416	0.0141839	0.187198	FLOT1	UP
ENSG00000137261	191.501	0.941286	0.411136	0.00106627	0.00718463	KIAA0319	UP			ENSG00000223839	6.76925	0.838182	1.25423	0.00202528	0.0836221	FAM95B1	UP
ENSG00000137332	3.1962	0.649971	0.955205	0.0118632	0.0451216	DDR1	UP			ENSG00000224290	31.563	0.685164	0.406909	0.0131248	0.182023	APOM	UP
ENSG00000137393	2682.93	1.17262	0.31969	6.96708e-06	0.000140486	RNF144B	UP			ENSG00000225073	4374.75	0.603053	0.394007	0.0271861	0.236683	DDX39B	UP
ENSG00000137414	2063.06	0.958171	0.221833	8.13887e-07	2.55869e-05	FAM8A1	UP			ENSG00000225190	739.432	0.762362	0.378251	0.00540683	0.127967	PLEKHM1	UP
ENSG00000137449	821.652	1.0069	0.22169	2.60355e-07	1.03242e-05	CPEB2	UP			ENSG00000225697	597.233	0.61047	0.362528	0.0228362	0.222117	SLC26A6	UP
ENSG00000137460	444.933	0.946463	0.443313	0.0015138	0.00939349	FHDC1	UP			ENSG00000225883	7.90791	0.787628	1.10885	0.00263946	0.0924566	BMS1P11	UP
ENSG00000137462	11392.3	1.56081	0.353711	1.18085e-07	5.7036e-06	TLR2	UP			ENSG00000226788	113.844	1.92387	3.70249	0.000454159	0.0405095	RING1	UP
ENSG00000137491	34.3593	0.894134	0.443956	0.00241376	0.0134739	SLCO2B1	UP			ENSG00000227268	62.5286	0.747383	0.400609	0.00704968	0.144101	KLLN	UP
ENSG00000137509	2901.87	0.723356	0.163863	1.09591e-06	3.2307e-05	PRCP	UP			ENSG00000228696	299.129	0.756135	0.380951	0.00587383	0.133017	ARL17B	UP
ENSG00000137563	97.3679	1.79356	0.378671	1.33455e-08	1.05131e-06	GGH	UP			ENSG00000228836	23.0145	0.682984	0.426468	0.0136128	0.183766	CT45A5	UP
ENSG00000137575	9913.55	1.32469	0.279817	5.14145e-08	3.09584e-06	SDCBP	UP			ENSG00000229295	186.444	2.35062	2.79159	0.000150166	0.0210141	HLA-DPB1	UP
ENSG00000137642	45105.7	0.838124	0.242641	4.00602e-05	0.00055148	SORL1	UP			ENSG00000229833	871.688	0.674078	0.347665	0.0109852	0.170475	PET100	UP
ENSG00000137675	2.69708	0.88782	1.04708	0.00556791	0.0252303	MMP27	UP			ENSG00000230124	578.757	0.732492	0.394816	0.0080153	0.151021	ACBD6	UP
ENSG00000137752	2532.8	0.794801	0.23478	5.98617e-05	0.000764969	CASP1	UP			ENSG00000230995	2217.11	1.31451	0.808671	0.000160131	0.021775	PPP1R10	UP
ENSG00000137757	221.677	1.51099	0.472826	1.37063e-05	0.000242051	CASP5	UP			ENSG00000231502	16.4472	5.61338	2.96736	7.01584e-06	0.0034114	LSM2	UP
ENSG00000137767	1601.04	0.887457	0.248697	2.22852e-05	0.000351533	SQOR	UP			ENSG00000232070	19.9236	1.96053	1.10334	1.95907e-05	0.00604523	TMEM253	UP
ENSG00000137845	5541.65	0.88625	0.18284	7.96862e-08	4.25587e-06	ADAM10	UP			ENSG00000232528	53.1896	0.636115	0.467636	0.0189333	0.208513		UP
ENSG00000137869	91.6393	6.53639	1.7285	2.76306e-09	3.282e-07	CYP19A1	UP			ENSG00000232662	96.3381	0.666816	0.477423	0.0142885	0.187468	LDHBP1	UP
ENSG00000138061	1561.42	1.17997	0.430438	0.000144293	0.00153224	CYP1B1	UP			ENSG00000234353	400.644	0.709179	0.409898	0.0105091	0.167819		UP
ENSG00000138069	1177.7	0.847781	0.206158	2.76341e-06	6.81046e-05	RAB1A	UP			ENSG00000234507	258.631	11.7524	1.14538	6.80242e-25	1.09152e-20	BRD2	UP
ENSG00000138079	96.6453	0.672007	0.229447	0.000461611	0.00375666	SLC3A1	UP			ENSG00000234514	7121.99	11.3427	1.12912	5.34297e-24	4.28667e-20	LST1	UP
ENSG00000138160	238.66	0.995106	0.3211	8.50978e-05	0.0010108	KIF11	UP			ENSG00000235090	15.1095	0.602666	0.609896	0.0135768	0.183766	RPL7L1P3	UP
ENSG00000138180	45.4317	0.700353	0.266308	0.00103333	0.00700611	CEP55	UP			ENSG00000235220	46.5206	0.791694	0.632615	0.00403652	0.111672	HLA-F	UP
ENSG00000138185	8902	0.789713	0.195307	4.49186e-06	9.88254e-05	ENTPD1	UP			ENSG00000236183	9.23449	1.78752	1.74877	0.000199859	0.0250058	LY6G6C	UP
ENSG00000138246	2031.07	1.03253	0.238084	6.27366e-07	2.06936e-05	DNAJC13	UP			ENSG00000236493	59.3348	0.784316	0.426326	0.00521842	0.125361	EIF2S2P3	UP
ENSG00000138315	10.7322	1.66141	0.610641	3.74188e-05	0.000523069	OIT3	UP			ENSG00000236539	91.2854	0.886379	0.447679	0.00196523	0.0836221	HNRNPA1P54	UP
ENSG00000138434	2157.74	0.687324	0.251545	0.000801781	0.00579399	ITPRID2	UP			ENSG00000236843	413.676	0.621071	0.478102	0.0205776	0.215154	NRM	UP
ENSG00000138449	2930.88	1.16487	0.281295	1.07649e-06	3.20106e-05	SLC40A1	UP			ENSG00000237169	45.7401	0.935053	0.516161	0.00139068	0.0724407	RPL12P27	UP
ENSG00000138463	972.51	1.38167	0.27728	1.32522e-08	1.05131e-06	SLC49A4	UP			ENSG00000237515	211.066	0.622124	0.390798	0.0227564	0.222117	SHISA9	UP
ENSG00000138496	3851.96	0.787111	0.298191	0.000718205	0.00530996	PARP9	UP			ENSG00000239218	89.464	0.621896	0.500717	0.0186263	0.207005	RPS20P22	UP
ENSG00000138600	2299.09	1.17537	0.266997	3.372e-07	1.27179e-05	SPPL2A	UP			ENSG00000239521	32.3394	0.942962	0.442632	0.00106803	0.0641855	CASTOR3P	UP
ENSG00000138613	588.059	0.691817	0.276187	0.00153204	0.00947421	APH1B	UP			ENSG00000239642	48.6407	1.20856	1.37414	0.000685581	0.0509298	MEIKIN	UP
ENSG00000138639	702.065	1.31609	0.288622	1.1855e-07	5.7036e-06	ARHGAP24	UP			ENSG00000239920	137.708	0.73269	0.401896	0.00819766	0.151021		UP
ENSG00000138678	973.23	1.30734	0.287524	1.28563e-07	6.0649e-06	GPAT3	UP			ENSG00000240132	38.4255	0.699034	0.531969	0.00935752	0.160139	ETF1P2	UP
ENSG00000138686	125.773	0.6132	0.432123	0.0233743	0.0753278	BBS7	UP			ENSG00000241149	34.177	0.688898	0.523573	0.0103511	0.167058	ZNF722	UP
ENSG00000138722	386.923	1.52488	0.583873	7.22869e-05	0.000887239	MMRN1	UP			ENSG00000241394	118.371	3.75018	4.80804	0.000125455	0.0190322	HLA-DMA	UP
ENSG00000138764	1378.58	0.842458	0.206498	3.23315e-06	7.67235e-05	CCNG2	UP			ENSG00000242583	13.0268	0.714111	0.60429	0.00697019	0.143573	KMT5AP3	UP
ENSG00000138772	3413.6	3.64028	0.458052	2.62978e-17	1.42909e-13	ANXA3	UP			ENSG00000243568	13.8676	0.634405	0.548504	0.0139602	0.185129	RPL21P115	UP
ENSG00000138778	143.212	1.96372	0.707861	1.67419e-05	0.000282195	CENPE	UP			ENSG00000244242	32.0169	0.611881	0.463071	0.0234065	0.223294	IFITM10	UP
ENSG00000138801	765.663	0.828339	0.266319	0.000140016	0.00149339	PAPSS1	UP			ENSG00000244672	98.073	0.795831	0.520424	0.00455738	0.118138	LY6G5B	UP
ENSG00000138829	383.622	1.28347	0.350744	5.35161e-06	0.000113935	FBN2	UP			ENSG00000244723	24.7359	0.660222	0.483948	0.0147545	0.1894	ASLP1	UP
ENSG00000139053	6.27729	1.6391	0.823351	0.00023397	0.00222782	PDE6H	UP			ENSG00000244734	214816	0.620681	0.611124	0.0121559	0.17791	HBB	UP
ENSG00000139112	1289.46	0.671302	0.245296	0.000845014	0.00601381	GABARAPL1	UP			ENSG00000245848	1196.31	0.819144	0.344232	0.00203245	0.0836221	CEBPA	UP
ENSG00000139132	2571.64	1.4127	0.35367	1.03911e-06	3.11119e-05	FGD4	UP			ENSG00000248333	1818.17	0.714671	0.319401	0.00511122	0.124181	CDK11B	UP
ENSG00000139370	2070.76	0.687747	0.205234	0.000101908	0.00116588	SLC15A4	UP			ENSG00000248780	12.4333	0.618202	0.525455	0.0171853	0.200465	ARL4AP2	UP
ENSG00000139436	4609.51	0.675998	0.150843	9.70263e-07	2.94973e-05	GIT2	UP			ENSG00000250151	280.224	0.713371	0.305233	0.00417355	0.113226	ARPC4-TTLL3	UP
ENSG00000139496	1737.48	0.775651	0.172519	6.17722e-07	2.04686e-05	NUP58	UP			ENSG00000250361	10.7797	0.733065	1.04017	0.00337479	0.102648	GYPB	UP
ENSG00000139505	1034.7	0.726156	0.204345	4.11591e-05	0.000564108	MTMR6	UP			ENSG00000250644	189.195	0.677082	0.412603	0.0142663	0.187468		UP
ENSG00000139572	334.386	4.32476	0.715692	5.05848e-12	2.81939e-09	GPR84	UP			ENSG00000251192	103.438	0.84229	0.341194	0.00145934	0.0729487	ZNF674	UP
ENSG00000139610	3.80354	0.64911	0.623139	0.0260575	0.0815606	CELA1	UP			ENSG00000251247	233.003	0.636766	0.480961	0.0179755	0.204607	ZNF345	UP
ENSG00000139687	1062.68	0.624569	0.141533	1.67331e-06	4.5466e-05	RB1	UP			ENSG00000253384	13.4864	0.872491	0.658233	0.00234652	0.0869566	ABRAXAS1P2	UP
ENSG00000139826	584.946	1.01882	0.213886	8.76694e-08	4.58094e-06	ABHD13	UP			ENSG00000253767	127.213	1.0222	0.446958	0.000454385	0.0405095	PCDHGA8	UP
ENSG00000139832	220.104	1.79974	0.395032	3.06429e-08	2.03075e-06	RAB20	UP			ENSG00000253797	20.2973	21.5947	2.99041	2.60614e-13	5.22727e-10	UTP14C	UP
ENSG00000139890	293.959	0.707248	0.284111	0.00150407	0.00934433	REM2	UP			ENSG00000254470	6288.26	0.60835	0.343822	0.0208061	0.215807	AP5B1	UP
ENSG00000140044	1188.13	1.05679	0.267819	3.15174e-06	7.51199e-05	JDP2	UP			ENSG00000254788	86.6215	0.788174	0.366697	0.00373546	0.107741	CKLF-CMTM1	UP
ENSG00000140199	9846.19	1.19656	0.231099	7.41509e-09	6.94888e-07	SLC12A6	UP			ENSG00000255423	137.523	0.725823	0.356502	0.00681253	0.142336	EBLN2	UP
ENSG00000140284	19.2602	0.915655	0.543905	0.00416382	0.0203208	SLC27A2	UP			ENSG00000255730	27.4064	0.941894	0.6239	0.00144417	0.0727946		UP
ENSG00000140299	2624.59	0.947515	0.240811	4.38706e-06	9.73236e-05	BNIP2	UP			ENSG00000255836	6.86532	0.679988	0.574262	0.00941307	0.160139		UP
ENSG00000140379	1404.29	2.48723	0.491549	8.79214e-10	1.32719e-07	BCL2A1	UP			ENSG00000256061	85.7096	0.758346	0.371923	0.00540705	0.127967	DNAAF4	UP
ENSG00000140443	3701.3	0.791359	0.240117	8.37129e-05	0.000998526	IGF1R	UP			ENSG00000257017	1359.53	0.738693	0.533701	0.00693675	0.143477	HP	UP
ENSG00000140450	501.707	0.712902	0.342938	0.00424707	0.0206022	ARRDC4	UP			ENSG00000258311	219.812	0.650391	0.323237	0.0111767	0.171667		UP
ENSG00000140455	3072.61	0.705306	0.183587	1.42975e-05	0.000249426	USP3	UP			ENSG00000258947	21.8607	1.49544	0.701372	2.10414e-05	0.00637037	TUBB3	UP
ENSG00000140534	41.54	1.7604	0.606857	1.753e-05	0.000292441	TICRR	UP			ENSG00000259379	37.6372	0.642556	0.506139	0.015588	0.193147	MTND5P32	UP
ENSG00000140563	8457.41	1.64874	0.362899	5.07058e-08	3.06165e-06	MCTP2	UP			ENSG00000259496	4.41093	1.23566	1.42807	0.000645612	0.0491802	GEMIN8P1	UP
ENSG00000140575	14976.5	0.70481	0.195431	3.65387e-05	0.000515554	IQGAP1	UP			ENSG00000259626	4.73059	0.882334	0.968596	0.0020624	0.0839932	MTND3P12	UP
ENSG00000140678	11998.3	0.937926	0.294487	7.60014e-05	0.000924481	ITGAX	UP			ENSG00000259849	9.73689	0.677402	0.512376	0.0117079	0.175248	VENTXP1	UP
ENSG00000140682	74.687	0.84078	0.457352	0.00427636	0.0207166	TGFB1I1	UP			ENSG00000259916	22.7746	4.19605	1.44521	1.25052e-06	0.000872427	AQP7B	UP
ENSG00000140839	20.3474	2.41448	0.596106	1.04112e-07	5.17578e-06	CLEC18B	UP			ENSG00000260230	61.3059	1.00413	0.406777	0.000415394	0.0387777	FRRS1L	UP
ENSG00000140848	505.237	0.642474	0.226663	0.000704928	0.0052297	CPNE2	UP			ENSG00000260714	24.6532	0.846473	0.511225	0.00301782	0.0976044		UP
ENSG00000140932	697.359	0.957184	0.368441	0.000445029	0.00366222	CMTM2	UP			ENSG00000260735	115.089	0.814602	0.426806	0.00386273	0.109489		UP
ENSG00000140941	2517.74	0.773114	0.2269	5.96924e-05	0.000763256	MAP1LC3B	UP			ENSG00000260851	40.7952	0.765922	0.443496	0.0063352	0.137401		UP
ENSG00000141279	4325.23	0.81983	0.195313	2.07969e-06	5.42041e-05	NPEPPS	UP			ENSG00000261205	24.983	1.02014	0.627678	0.000805612	0.0549406	NIFKP4	UP
ENSG00000141298	15695.9	0.737163	0.19794	2.02946e-05	0.000326315	SSH2	UP			ENSG00000261716	165.429	0.802484	0.406555	0.00410017	0.112166	H2BC20P	UP
ENSG00000141401	986.618	0.665293	0.200246	0.000124029	0.001363	IMPA2	UP			ENSG00000261732	165.557	0.756225	0.42527	0.00685161	0.142816		UP
ENSG00000141480	9205.16	0.648058	0.191807	0.000108815	0.00123002	ARRB2	UP			ENSG00000263368	5.70199	0.955473	0.893125	0.00149407	0.0733145	MSANTD3P1	UP
ENSG00000141497	53.7656	1.29638	0.389448	1.65452e-05	0.000280315	ZMYND15	UP			ENSG00000263874	334.745	0.778558	0.358651	0.0038689	0.109489	LASP1NB	UP
ENSG00000141526	4829.01	1.13828	0.277694	1.3696e-06	3.86135e-05	SLC16A3	UP			ENSG00000263883	37.8841	1.01413	0.493777	0.000618446	0.0481782	EEF1DP7	UP
ENSG00000141562	2034.97	0.735486	0.19388	1.54661e-05	0.000265854	NARF	UP			ENSG00000265158	206.393	0.695313	0.545663	0.00922699	0.159727	LRRC37A7P	UP
ENSG00000142025	6.38649	0.838311	0.63737	0.00913228	0.036973	DMRTC2	UP			ENSG00000266265	15.2219	1.20684	1.24669	0.000647032	0.0491802	KLF14	UP
ENSG00000142046	527.194	0.705995	0.254672	0.000658637	0.0049625	TMEM91	UP			ENSG00000266714	3815.53	0.615843	0.363971	0.0218621	0.219661	MYO15B	UP
ENSG00000142089	6978.09	0.660854	0.356164	0.00867812	0.0355448	IFITM3	UP			ENSG00000267179	8.04827	0.724063	0.562282	0.00720147	0.145072		UP
ENSG00000142166	5007.78	0.828879	0.224045	1.61642e-05	0.000276011	IFNAR1	UP			ENSG00000267385	229.915	1.07245	0.626845	0.000532768	0.043979		UP
ENSG00000142185	562.539	1.21722	0.383471	3.46269e-05	0.000496079	TRPM2	UP			ENSG00000268949	36.5772	0.819387	0.460204	0.00385583	0.109489	MRPS17P1	UP
ENSG00000142405	2992.88	0.808198	0.21909	1.80704e-05	0.000298477	NLRP12	UP			ENSG00000269404	167.217	0.633003	0.414654	0.0212899	0.217622	SPIB	UP
ENSG00000142583	267.287	1.38896	0.465059	3.73535e-05	0.000522829	SLC2A5	UP			ENSG00000270797	6.14326	0.742371	0.824788	0.00419879	0.113233		UP
ENSG00000142657	9062.63	1.66715	0.312001	8.99825e-10	1.34893e-07	PGD	UP			ENSG00000271605	488.272	0.618487	0.406412	0.0240999	0.226897	MILR1	UP
ENSG00000142856	80.2028	0.606428	0.248539	0.00262204	0.0142953	ITGB3BP	UP			ENSG00000272573	301.972	0.805495	0.48111	0.00436994	0.115643	MUSTN1	UP
ENSG00000142945	50.3775	1.21633	0.635331	0.00091183	0.00635474	KIF2C	UP			ENSG00000272578	42.0753	0.708232	0.334116	0.00663557	0.141213		UP
ENSG00000143107	4.09863	1.0194	0.618922	0.00291732	0.0154856	FNDC7	UP			ENSG00000273511	364.925	0.769659	0.43536	0.00608854	0.135231	OSCAR	UP
ENSG00000143110	1436.96	0.628194	0.324026	0.00832551	0.0344314	C1orf162	UP			ENSG00000273559	1372.16	0.635366	0.329075	0.0139596	0.185129	CWC25	UP
ENSG00000143119	9073.85	0.719315	0.225153	0.000156437	0.00162702	CD53	UP			ENSG00000273724	6.3822	0.984932	0.909591	0.0013029	0.0698888		UP
ENSG00000143162	1201.67	0.701201	0.308787	0.00277213	0.0149116	CREG1	UP			ENSG00000273763	12.347	0.665669	0.486283	0.0140157	0.185558		UP
ENSG00000143199	23.4464	1.28242	0.426393	4.82165e-05	0.000639075	ADCY10	UP			ENSG00000273850	464.75	0.700042	0.47828	0.0108459	0.170173	PPP2R3B	UP
ENSG00000143207	2937.95	0.915593	0.195701	1.69557e-07	7.49117e-06	COP1	UP			ENSG00000273889	7.18485	3.20774	2.66654	4.73037e-05	0.0111623	FAM83H	UP
ENSG00000143226	23159.5	1.30432	0.276637	5.91501e-08	3.44328e-06	FCGR2A	UP			ENSG00000274070	291.011	0.640462	0.364588	0.0173144	0.201105	CASTOR2	UP
ENSG00000143228	21.3461	1.10862	0.670279	0.00206594	0.0119118	NUF2	UP			ENSG00000274131	1899.1	0.886369	0.59597	0.0021551	0.0843418	CEACAM4	UP
ENSG00000143333	42.0525	1.09604	0.604993	0.00167507	0.0101877	RGS16	UP			ENSG00000274384	89.901	2.02675	0.910118	3.28035e-06	0.00181505	TMC4	UP
ENSG00000143376	4448.46	0.639167	0.160483	1.05093e-05	0.000194916	SNX27	UP			ENSG00000274516	32.3269	0.647359	0.481988	0.0164617	0.197565	FAM74A6	UP
ENSG00000143382	392.824	0.627606	0.217356	0.000635575	0.00482216	ADAMTSL4	UP			ENSG00000274577	7.08259	1.35512	1.87294	0.000527981	0.043979	LHX1	UP
ENSG00000143384	26435.7	0.65408	0.165047	1.07038e-05	0.00019768	MCL1	UP			ENSG00000274615	206.063	0.653529	0.369013	0.0156059	0.193219	NPEPPSP1	UP
ENSG00000143409	1528.4	0.693775	0.187565	2.66148e-05	0.000400091	MINDY1	UP			ENSG00000274717	30.8242	0.671445	0.430846	0.0150837	0.190539		UP
ENSG00000143452	73.3531	1.73067	0.440117	5.36803e-07	1.8254e-05	HORMAD1	UP			ENSG00000275118	3572.92	0.717047	0.447238	0.00990298	0.163313	MBOAT7	UP
ENSG00000143514	894.499	0.633492	0.141243	1.14764e-06	3.33954e-05	TP53BP2	UP			ENSG00000275211	14.69	0.885318	1.21347	0.0018144	0.0811896	CYP2D6	UP
ENSG00000143545	165.339	1.54607	0.369471	3.27856e-07	1.24809e-05	RAB13	UP			ENSG00000275330	558.283	1.01313	0.600688	0.000812969	0.0549406	VSTM1	UP
ENSG00000143546	48220.3	3.21713	0.544238	1.79008e-11	7.48287e-09	S100A8	UP			ENSG00000275962	124.079	0.60012	0.471198	0.0249549	0.230819	VSTM1	UP
ENSG00000143552	24.6094	0.862736	0.540449	0.00593467	0.0265983	NUP210L	UP			ENSG00000276184	107.527	0.687514	0.391686	0.0123498	0.178206	UPK3B	UP
ENSG00000143622	1367.08	0.914781	0.186917	5.84018e-08	3.42178e-06	RIT1	UP			ENSG00000276644	83.5338	0.612986	0.482777	0.0215193	0.218096	DACH1	UP
ENSG00000143641	1150.32	0.710968	0.362938	0.00563126	0.0254524	GALNT2	UP			ENSG00000276761	291.844	0.784954	0.358118	0.00357817	0.105515	CWC25	UP
ENSG00000143669	19967.1	0.829827	0.180784	3.30788e-07	1.25702e-05	LYST	UP			ENSG00000277131	41.1868	0.999233	0.933185	0.00122977	0.068756	MMEL1	UP
ENSG00000143702	1434.67	0.796705	0.149378	7.98073e-09	7.35073e-07	CEP170	UP			ENSG00000277667	72.2129	0.827312	0.892065	0.00270303	0.0934758	TMC4	UP
ENSG00000143771	1254.51	1.36937	0.270105	8.81333e-09	7.91634e-07	CNIH4	UP			ENSG00000277745	72.3083	0.616269	0.403578	0.0245122	0.228277	H2AB3	UP
ENSG00000143797	1728.47	1.40595	0.27572	6.91687e-09	6.58909e-07	MBOAT2	UP			ENSG00000277781	633.522	0.876591	0.49758	0.00231482	0.0869566	MROH6	UP
ENSG00000143815	4707.9	0.978776	0.226271	7.51015e-07	2.41134e-05	LBR	UP			ENSG00000277816	725.787	0.633187	0.400168	0.0209696	0.216566	LILRB3	UP
ENSG00000143862	1033.55	0.915937	0.246582	1.16358e-05	0.0002113	ARL8A	UP			ENSG00000278088	29.7156	0.729843	0.641582	0.00585457	0.132875	CYP2D7	UP
ENSG00000143889	695.225	0.670498	0.158229	3.03642e-06	7.33363e-05	HNRNPLL	UP			ENSG00000278154	1294.38	0.850975	0.468617	0.00287888	0.0952362	LAIR1	UP
ENSG00000143952	577.962	0.676911	0.213508	0.000201904	0.00198408	VPS54	UP			ENSG00000278243	160.956	1.0375	0.577619	0.000632742	0.0490482	GFUS	UP
ENSG00000144118	3171.78	1.26227	0.273343	1.0307e-07	5.13863e-06	RALB	UP			ENSG00000278488	1751.62	0.659604	0.510436	0.0134857	0.183766	NAPRT	UP
ENSG00000144130	25.0608	0.613025	0.463619	0.0265225	0.0826076	NT5DC4	UP			ENSG00000278588	8.08107	0.663578	0.665523	0.00816273	0.151021	H2BC10	UP
ENSG00000144228	2141.67	0.820541	0.154998	9.21209e-09	8.24046e-07	SPOPL	UP			ENSG00000278745	7.03752	0.650203	1.18966	0.00367676	0.10741		UP
ENSG00000144230	7.43937	1.23403	0.640884	0.000841673	0.00600048	GPR17	UP			ENSG00000279956	18.9166	0.745304	0.568512	0.00611854	0.135605		UP
ENSG00000144320	903.567	0.658361	0.317297	0.00536507	0.0245438	LNPK	UP			ENSG00000280700	39.2091	0.664819	0.511542	0.0129138	0.180807	MPHOSPH10P9	UP
ENSG00000144445	627.802	0.926477	0.164431	1.02799e-09	1.47983e-07	KANSL1L	UP			ENSG00000280830	41.3917	22.5621	2.98929	2.1113e-14	6.77558e-11	ADI1	UP
ENSG00000144485	28.2039	0.748142	0.524694	0.0123771	0.0465495	HES6	UP			ENSG00000280908	6989.24	1.03209	0.48286	0.000491699	0.0426458	PADI4	UP
ENSG00000144655	740.607	0.944562	0.312726	0.000128719	0.00140178	CSRNP1	UP			ENSG00000281324	42.4443	0.688328	0.505106	0.0110264	0.170781	LRP6	UP
ENSG00000144671	10.4233	2.08292	0.673297	5.15425e-06	0.000110709	SLC22A14	UP			ENSG00000281614	6527.19	0.735838	0.322057	0.00411834	0.112386	INPP5D	UP
ENSG00000144681	14.9155	2.65529	1.05796	1.41875e-05	0.000248104	STAC	UP			ENSG00000281618	41.0924	1.44529	0.708592	3.44769e-05	0.00866315	IFITM10	UP
ENSG00000144802	2717.78	1.20349	0.191785	1.2575e-11	5.57844e-09	NFKBIZ	UP			ENSG00000281766	942.343	0.606089	0.422087	0.0268672	0.23558	RYBP	UP
ENSG00000144810	356.663	0.610898	0.235476	0.00166419	0.0101357	COL8A1	UP			ENSG00000281938	6.9754	0.907618	1.46451	0.00150721	0.0735096		UP
ENSG00000144848	1163.92	0.650775	0.160455	7.32121e-06	0.000146001	ATG3	UP			ENSG00000282607	5566.78	0.63441	0.484485	0.0180718	0.204681	MGAM	UP
ENSG00000144857	6.6903	0.603251	0.581365	0.0337555	0.0989541	BOC	UP			ENSG00000282642	64.966	0.646824	0.477259	0.0168078	0.198356	IGHV3-33	UP
ENSG00000144893	221.98	2.32548	0.450822	5.4301e-10	9.59627e-08	MED12L	UP			ENSG00000282725	1114.32	0.609354	0.269096	0.00804681	0.151021	CORO7	UP
ENSG00000144909	1542.64	0.665499	0.141419	3.45085e-07	1.29107e-05	OSBPL11	UP			ENSG00000283120	65.3178	0.960873	0.440697	0.00087118	0.057057	RPL11P3	UP
ENSG00000145088	167.686	1.30688	0.306293	4.45766e-07	1.58586e-05	EAF2	UP			ENSG00000284290	55.5485	0.734815	0.516914	0.00743557	0.146935	ANKS4B	UP
ENSG00000145287	2004.67	0.682733	0.386556	0.00948636	0.0380522	PLAC8	UP			ENSG00000284814	394.264	0.649489	0.394218	0.017842	0.204349	ADCY4	UP
ENSG00000145332	1421.96	0.976024	0.289298	3.50551e-05	0.000499691	KLHL8	UP			ENSG00000284931	821.675	3.8893	1.57357	2.98807e-06	0.00171238		UP
ENSG00000145365	670.952	1.45053	0.364382	9.86748e-07	2.9896e-05	TIFA	UP			ENSG00000285053	163.554	0.685545	0.421332	0.0132841	0.18311		UP
ENSG00000145386	68.4907	1.42337	0.470758	3.01838e-05	0.000443614	CCNA2	UP			ENSG00000285069	979.61	0.673961	0.464031	0.013985	0.185304	SESN2	UP
ENSG00000145431	257.724	1.07824	0.583173	0.00167298	0.0101779	PDGFC	UP			ENSG00000285176	22.4268	21.6166	2.99019	2.45649e-13	5.22727e-10	DEFA1B	UP
ENSG00000145491	375.738	1.50479	0.272101	5.30314e-10	9.54978e-08	ROPN1L	UP			ENSG00000285250	482.334	0.851976	0.477501	0.00286868	0.095105	MSRA	UP
ENSG00000145555	798.621	1.70405	0.527424	7.20349e-06	0.000144183	MYO10	UP			ENSG00000285456	2830.54	0.674194	0.382386	0.0135765	0.183766	LTB4R	UP
ENSG00000145569	1389.41	0.888284	0.358732	0.000791442	0.00574027	OTULINL	UP			ENSG00000285485	5.59769	0.86515	1.16113	0.0019902	0.0836221	NFATC4	UP
ENSG00000145685	454.316	0.674011	0.252642	0.00102786	0.00698207	LHFPL2	UP			ENSG00000287067	35.7253	0.675014	0.506159	0.0121776	0.17791		UP
ENSG00000145723	139.225	0.66506	0.191608	7.2008e-05	0.000884815	GIN1	UP			ENSG00000288250	276.601	1.17392	0.78105	0.000374818	0.0368977	TNNT3	UP
ENSG00000145725	2314.04	0.705038	0.223776	0.000192819	0.00191296	PPIP5K2	UP			ENSG00000288299	4806.06	0.619584	0.389968	0.0232416	0.222382	LDHA	UP
ENSG00000145736	235.164	0.62134	0.42633	0.0212901	0.0703685	GTF2H2	UP			ENSG00000288474	18.4466	1.28925	1.03925	0.000355113	0.0361816	RLN3	UP
ENSG00000145780	922.079	1.01869	0.253493	2.5694e-06	6.39761e-05	FEM1C	UP			ENSG00000288512	124.322	0.693035	0.400702	0.0120215	0.177785	C1R	UP
ENSG00000145819	10021.4	0.749927	0.241024	0.000185174	0.00185404	ARHGAP26	UP			ENSG00000288710	98.573	0.68143	0.449782	0.0135185	0.183766		UP
ENSG00000145860	1900.52	0.743446	0.173143	1.76318e-06	4.71998e-05	RNF145	UP			ENSG00000288721	154.426	0.756381	0.515998	0.00629053	0.136995		UP
ENSG00000145868	2087.16	0.880528	0.220678	4.21402e-06	9.43359e-05	FBXO38	UP			ENSG00000289568	75.5321	0.724213	0.468682	0.00902553	0.159123	COX8BP	UP
ENSG00000146094	4718.46	1.16851	0.251874	1.15108e-07	5.58505e-06	DOK3	UP			ENSG00000291365	38.2111	3.81852	2.12706	1.19024e-05	0.004475	CNTNAP3C	UP
ENSG00000146122	1650.31	2.18817	0.628415	1.17561e-06	3.38468e-05	DAAM2	UP			ENSG00000291606	447.717	0.607302	0.372545	0.0246068	0.228801	ADAMTSL3	UP
ENSG00000146247	3193.77	0.678985	0.117536	9.71881e-10	1.42742e-07	PHIP	UP			ENSG00000291720	155.507	0.638744	0.497354	0.0166161	0.197914	OMG	UP
ENSG00000146399	12.3426	5.27787	1.11703	3.51471e-10	7.14012e-08	TAAR1	UP			ENSG00000292234	1575.43	0.726929	0.417227	0.00897774	0.158944	COL18A1	UP
ENSG00000146410	17.6252	1.0353	0.347511	0.000110836	0.00125026	MTFR2	UP			ENSG00000292354	7.86345	0.670064	0.54348	0.0111083	0.171224	SHOX	UP
ENSG00000146425	1408.48	1.13112	0.240364	9.08917e-08	4.68178e-06	DYNLT1	UP			ENSG00000292357	2542.55	1.25224	0.410048	1.41552e-05	0.00483263	CSF2RA	UP
ENSG00000146476	275.77	0.796674	0.187405	1.76931e-06	4.73056e-05	ARMT1	UP
ENSG00000146592	9684.02	1.58015	0.333973	2.59903e-08	1.77658e-06	CREB5	UP
ENSG00000146670	39.5241	0.727539	0.522311	0.0141568	0.0514716	CDCA5	UP
ENSG00000146828	3481.66	0.712699	0.248688	0.000478803	0.00385757	SLC12A9	UP
ENSG00000146950	18.651	3.30919	0.844157	1.64059e-07	7.30767e-06	SHROOM2	UP
ENSG00000147174	271.47	0.645449	0.197947	0.000168103	0.00171794	GCNA	UP
ENSG00000147202	745.067	0.716653	0.252461	0.000513525	0.00408136	DIAPH2	UP
ENSG00000147206	5.94137	0.685826	0.746027	0.0196957	0.0662629	NXF3	UP
ENSG00000147251	5016.07	0.668384	0.166372	7.99928e-06	0.000155947	DOCK11	UP
ENSG00000147408	2039.25	1.38324	0.415501	1.28614e-05	0.000230617	CSGALNACT1	UP
ENSG00000147533	1012.92	0.665153	0.18133	3.38183e-05	0.000486826	GOLGA7	UP
ENSG00000147852	204.268	1.20518	0.323253	5.09412e-06	0.000109961	VLDLR	UP
ENSG00000147894	3164.65	1.58202	0.225619	3.61874e-14	6.05081e-11	C9orf72	UP
ENSG00000148110	1424.6	0.692618	0.21346	0.000146101	0.00154615	MFSD14B	UP
ENSG00000148154	1865.25	2.6115	0.50032	3.96696e-10	7.83907e-08	UGCG	UP
ENSG00000148175	6652.56	1.30839	0.511978	0.000159257	0.00165397	STOM	UP
ENSG00000148180	2239.23	0.700835	0.246339	0.000536097	0.00422675	GSN	UP
ENSG00000148200	343.04	0.617521	0.238996	0.00166727	0.0101516	NR6A1	UP
ENSG00000148346	1994.63	3.34531	0.810201	7.8279e-08	4.21176e-06	LCN2	UP
ENSG00000148450	247.69	0.612331	0.225807	0.0011693	0.00766749	MSRB2	UP
ENSG00000148459	103.15	1.03275	0.398887	0.000354488	0.00307728	PDSS1	UP
ENSG00000148481	395.305	0.807684	0.240513	6.31481e-05	0.000797588	MINDY3	UP
ENSG00000148572	1489.31	0.811506	0.231804	3.68229e-05	0.000517401	NRBF2	UP
ENSG00000148634	2748.43	0.630528	0.152049	5.3953e-06	0.000114753	HERC4	UP
ENSG00000148737	597.026	0.888449	0.350209	0.000668989	0.00501614	TCF7L2	UP
ENSG00000148773	786.32	1.00294	0.532287	0.00207568	0.0119521	MKI67	UP
ENSG00000148834	528.992	0.640492	0.227641	0.000758781	0.00555511	GSTO1	UP
ENSG00000148841	3748.94	0.691918	0.197272	5.61806e-05	0.000723887	ITPRIP	UP
ENSG00000148925	632.531	0.67874	0.193947	6.1078e-05	0.000777314	BTBD10	UP
ENSG00000148926	1234.61	1.96096	0.376313	7.52246e-10	1.16585e-07	ADM	UP
ENSG00000149084	382.464	0.738256	0.155828	2.20251e-07	9.08461e-06	HSD17B12	UP
ENSG00000149177	10247.7	0.863099	0.253186	4.35978e-05	0.000588922	PTPRJ	UP
ENSG00000149489	16.4402	0.932656	0.489975	0.00261742	0.0142827	ROM1	UP
ENSG00000149516	336.522	3.14397	0.824862	2.46105e-07	9.88832e-06	MS4A3	UP
ENSG00000149575	37.682	0.823806	0.212176	7.86351e-06	0.000154129	SCN2B	UP
ENSG00000150048	67.1554	0.78431	0.318412	0.00119915	0.00783144	CLEC1A	UP
ENSG00000150054	1151.5	0.895466	0.224783	4.14315e-06	9.31579e-05	MPP7	UP
ENSG00000150337	2079.51	1.69525	0.409952	2.60754e-07	1.03242e-05	FCGR1A	UP
ENSG00000150403	1702.8	1.19806	0.259574	1.20604e-07	5.77437e-06	TMCO3	UP
ENSG00000150457	574.168	1.04792	0.233467	3.03688e-07	1.17251e-05	LATS2	UP
ENSG00000150681	2437	1.11574	0.239147	1.1397e-07	5.5422e-06	RGS18	UP
ENSG00000150782	108.651	0.646108	0.223679	0.000585249	0.00452403	IL18	UP
ENSG00000150977	1015.16	0.601496	0.206856	0.000667317	0.00500534	RILPL2	UP
ENSG00000151012	201.738	0.887916	0.209785	1.44872e-06	4.03911e-05	SLC7A11	UP
ENSG00000151151	1145.66	1.07804	0.242458	3.44255e-07	1.29018e-05	IPMK	UP
ENSG00000151239	345.11	1.01281	0.255597	3.29144e-06	7.77673e-05	TWF1	UP
ENSG00000151287	28.6912	0.713542	0.38636	0.00708181	0.0303684	TEX30	UP
ENSG00000151292	497.247	0.66938	0.253204	0.00112552	0.00744765	CSNK1G3	UP
ENSG00000151458	340.418	0.743709	0.190406	9.46046e-06	0.00017887	ANKRD50	UP
ENSG00000151553	1745.49	1.16033	0.234084	2.48676e-08	1.71602e-06	FHIP2A	UP
ENSG00000151651	4589.92	0.724055	0.216113	8.83835e-05	0.00104356	ADAM8	UP
ENSG00000151694	2910.96	1.07565	0.206673	8.18357e-09	7.50575e-07	ADAM17	UP
ENSG00000151715	376.924	1.15839	0.451862	0.000251719	0.00235893	TMEM45B	UP
ENSG00000151725	62.7774	0.747816	0.392445	0.0054367	0.0247804	CENPU	UP
ENSG00000151726	35365.5	1.99088	0.438421	2.00599e-08	1.44486e-06	ACSL1	UP
ENSG00000151743	418.183	0.654618	0.201313	0.000166864	0.00170769	AMN1	UP
ENSG00000151789	76.0129	1.64953	0.715676	0.000113093	0.00127176	ZNF385D	UP
ENSG00000151948	3529.81	1.19	0.255011	9.65415e-08	4.90093e-06	GLT1D1	UP
ENSG00000152213	2034.7	0.674857	0.285528	0.00241947	0.0134886	ARL11	UP
ENSG00000152229	2748.65	1.51808	0.415407	2.81045e-06	6.90261e-05	PSTPIP2	UP
ENSG00000152253	105.156	0.819203	0.635709	0.0101648	0.0401076	SPC25	UP
ENSG00000152256	1989.99	0.956999	0.173544	1.90771e-09	2.48311e-07	PDK1	UP
ENSG00000152380	164.153	1.13216	0.263402	5.90615e-07	1.96905e-05	FAM151B	UP
ENSG00000152422	137.071	1.47737	0.291523	6.71091e-09	6.45465e-07	XRCC4	UP
ENSG00000152463	1020.19	3.32883	0.734754	1.66929e-08	1.24082e-06	OLAH	UP
ENSG00000152684	260.26	0.605083	0.19548	0.000354822	0.00307895	PELO	UP
ENSG00000152760	24.4385	5.02922	0.935073	3.00731e-11	1.07164e-08	DYNLT5	UP
ENSG00000152763	114.331	0.678644	0.461646	0.0160653	0.0566167	DNAI4	UP
ENSG00000152766	642.837	2.9724	0.727382	9.04166e-08	4.66838e-06	ANKRD22	UP
ENSG00000152804	883.181	1.09321	0.220032	2.69246e-08	1.82324e-06	HHEX	UP
ENSG00000152926	1550.17	0.837099	0.276652	0.00018013	0.00181272	ZNF117	UP
ENSG00000153162	198.313	0.983143	0.44183	0.00107306	0.00722181	BMP6	UP
ENSG00000153207	3222.64	0.624793	0.176783	6.75117e-05	0.000841941	AHCTF1	UP
ENSG00000153208	247.084	1.98065	0.508223	3.35907e-07	1.26985e-05	MERTK	UP
ENSG00000153250	3401.78	0.907825	0.26285	3.21393e-05	0.000469813	RBMS1	UP
ENSG00000153310	4805.39	0.757266	0.191245	7.18852e-06	0.000144015	CYRIB	UP
ENSG00000153495	5.14146	0.647334	0.433785	0.0179351	0.061472	TEX29	UP
ENSG00000153789	3.18337	0.939862	0.82424	0.00627125	0.0277408	CIBAR2	UP
ENSG00000153922	2238.44	0.748647	0.214122	4.69209e-05	0.000626482	CHD1	UP
ENSG00000154277	9.91151	1.11571	0.964197	0.0031164	0.0163232	UCHL1	UP
ENSG00000154330	120.341	0.627704	0.468397	0.0241935	0.0772125	PGM5	UP
ENSG00000154478	9.44706	2.27212	0.738563	4.26062e-06	9.5183e-05	GPR26	UP
ENSG00000154589	211.415	2.28075	0.423654	1.63665e-10	3.95286e-08	LY96	UP
ENSG00000154608	54.0928	0.63141	0.264146	0.00269776	0.0145921	CEP170P1	UP
ENSG00000154710	711.352	1.15494	0.351374	2.84976e-05	0.000421683	RABGEF1	UP
ENSG00000154813	324.275	0.755934	0.177058	1.87961e-06	4.95237e-05	DPH3	UP
ENSG00000154845	3291.82	0.868042	0.224457	7.27948e-06	0.000145302	PPP4R1	UP
ENSG00000154917	129.081	0.796666	0.488987	0.00747103	0.0316195	RAB6B	UP
ENSG00000154997	303.178	1.3473	0.324712	6.60131e-07	2.15477e-05	SEPTIN14	UP
ENSG00000155052	5.16831	0.644395	0.42089	0.0171058	0.0592639	CNTNAP5	UP
ENSG00000155096	1615.65	0.757215	0.267188	0.000445494	0.0036639	AZIN1	UP
ENSG00000155097	1540.05	1.83864	0.464585	3.64747e-07	1.35211e-05	ATP6V1C1	UP
ENSG00000155099	1029.61	1.16694	0.217317	2.81491e-09	3.28966e-07	PIP4P2	UP
ENSG00000155307	2866.7	2.52707	0.542607	6.64739e-09	6.42197e-07	SAMSN1	UP
ENSG00000155368	259.116	0.662547	0.248435	0.00108077	0.00725279	DBI	UP
ENSG00000155629	5820.66	0.95704	0.329723	0.000180085	0.00181272	PIK3AP1	UP
ENSG00000155659	389.483	1.82321	0.869973	0.000124868	0.00137153	VSIG4	UP
ENSG00000155744	6868.24	1.59183	0.295867	9.33437e-10	1.38028e-07	HYCC2	UP
ENSG00000155833	6.04043	0.624419	0.393853	0.0170817	0.0592194	CYLC2	UP
ENSG00000155893	569.737	0.695134	0.281018	0.00164981	0.0100651	PXYLP1	UP
ENSG00000155903	1742.47	0.64347	0.243017	0.00123847	0.00803122	RASA2	UP
ENSG00000155926	9821.91	0.720706	0.292687	0.00153675	0.00949528	SLA	UP
ENSG00000155957	1226.6	0.951259	0.215331	5.30135e-07	1.8062e-05	TMBIM4	UP
ENSG00000155959	204.597	0.613756	0.24968	0.00241661	0.0134796	VBP1	UP
ENSG00000155966	524.255	1.12123	0.28753	3.23667e-06	7.67235e-05	AFF2	UP
ENSG00000156026	522.41	1.03316	0.182863	7.54177e-10	1.16585e-07	MCU	UP
ENSG00000156052	3644.78	0.944483	0.228305	1.88331e-06	4.95613e-05	GNAQ	UP
ENSG00000156113	487.599	3.00381	0.810429	3.602e-07	1.3407e-05	KCNMA1	UP
ENSG00000156127	193.344	0.608521	0.288211	0.00606814	0.0270744	BATF	UP
ENSG00000156140	70.3275	4.17072	1.05922	7.29605e-08	4.0049e-06	ADAMTS3	UP
ENSG00000156222	1.46001	1.02999	0.963141	0.0042285	0.020535	SLC28A1	UP
ENSG00000156273	6414.84	1.1149	0.229715	4.58246e-08	2.81381e-06	BACH1	UP
ENSG00000156381	690.124	0.991402	0.542166	0.00240545	0.013438	ANKRD9	UP
ENSG00000156411	605.827	1.09002	0.427031	0.000324137	0.0028688	ATP5MJ	UP
ENSG00000156414	917.107	3.77483	0.618349	7.2946e-12	3.6037e-09	TDRD9	UP
ENSG00000156575	1.84693	0.779953	0.992083	0.00823801	0.0341605	PRG3	UP
ENSG00000156671	1611.48	1.02758	0.194685	6.07637e-09	5.98334e-07	SAMD8	UP
ENSG00000156711	2269.76	0.658416	0.25332	0.00134171	0.00854518	MAPK13	UP
ENSG00000156875	669.966	0.645402	0.171664	2.56051e-05	0.000388672	MFSD14A	UP
ENSG00000156931	3329	1.1665	0.238	3.24407e-08	2.11761e-06	VPS8	UP
ENSG00000156970	72.422	0.714622	0.4895	0.0138191	0.0505956	BUB1B	UP
ENSG00000157064	13.8332	1.17175	0.635091	0.0012063	0.00786845	NMNAT2	UP
ENSG00000157150	6.67341	2.17422	1.47631	0.000161287	0.00166789	TIMP4	UP
ENSG00000157152	17.7312	1.3758	0.570849	0.000186382	0.00186356	SYN2	UP
ENSG00000157224	64.8082	0.611682	0.178313	0.000105534	0.00120041	CLDN12	UP
ENSG00000157335	46.7859	0.745151	0.337358	0.00272231	0.0147018	CLEC18C	UP
ENSG00000157343	20.8371	0.912017	0.50149	0.00333981	0.0171747	ARMC12	UP
ENSG00000157350	3487.14	0.784596	0.220775	3.30998e-05	0.00047995	ST3GAL2	UP
ENSG00000157456	54.7422	2.29635	0.484841	4.87396e-09	5.02111e-07	CCNB2	UP
ENSG00000157514	13323.9	0.829569	0.311643	0.000575978	0.00447187	TSC22D3	UP
ENSG00000157551	7588.26	1.48052	0.306868	2.22e-08	1.56934e-06	KCNJ15	UP
ENSG00000157554	93.2454	2.1338	0.705902	5.99992e-06	0.000124924	ERG	UP
ENSG00000157557	2756.4	1.64951	0.3673	6.41083e-08	3.64626e-06	ETS2	UP
ENSG00000157613	40.7733	0.613709	0.250275	0.00245768	0.0136526	CREB3L1	UP
ENSG00000157800	1487.31	0.999447	0.255768	4.26655e-06	9.52176e-05	SLC37A3	UP
ENSG00000157823	913.862	0.616107	0.197317	0.000308412	0.0027509	AP3S2	UP
ENSG00000158089	422.45	3.15712	0.498824	1.3882e-12	1.1176e-09	GALNT14	UP
ENSG00000158104	17.3206	1.26435	0.692659	0.00091544	0.00637581	HPD	UP
ENSG00000158163	46.0741	0.639433	0.544505	0.0265214	0.0826076	DZIP1L	UP
ENSG00000158220	112.599	0.78396	0.267604	0.000297759	0.00267786	ESYT3	UP
ENSG00000158290	4413.11	0.600184	0.165824	5.43915e-05	0.000703916	CUL4B	UP
ENSG00000158402	23.2535	2.44942	0.675194	5.45274e-07	1.84047e-05	CDC25C	UP
ENSG00000158470	4989.38	1.60176	0.332136	1.57461e-08	1.19676e-06	B4GALT5	UP
ENSG00000158517	6842.21	0.705314	0.238748	0.000371368	0.00319364	NCF1	UP
ENSG00000158560	18.9766	0.846284	0.520888	0.00609311	0.0271656	DYNC1I1	UP
ENSG00000158825	1342.26	1.11164	0.290484	4.42535e-06	9.78574e-05	CDA	UP
ENSG00000158869	3937.51	1.67628	0.384314	1.05018e-07	5.18753e-06	FCER1G	UP
ENSG00000158882	220.657	0.745341	0.274666	0.000674802	0.00504928	TOMM40L	UP
ENSG00000158887	222.049	0.69801	0.237225	0.000397341	0.00335547	MPZ	UP
ENSG00000158987	2527.44	0.686176	0.326568	0.00449171	0.0215186	RAPGEF6	UP
ENSG00000159189	54.673	1.90888	0.665854	1.41164e-05	0.000247059	C1QC	UP
ENSG00000159374	67.1702	0.600945	0.202884	0.000561812	0.00439442	M1AP	UP
ENSG00000159399	2035.13	0.822275	0.227667	2.32738e-05	0.000362654	HK2	UP
ENSG00000159496	687.484	2.22343	0.545252	1.07917e-07	5.28333e-06	RGL4	UP
ENSG00000159882	630.721	0.930378	0.188478	4.53379e-08	2.80772e-06	ZNF230	UP
ENSG00000159885	85.4175	0.755203	0.284135	0.000767483	0.00560758	ZNF222	UP
ENSG00000160161	2.3118	0.602604	0.664484	0.0321123	0.0953978	CILP2	UP
ENSG00000160180	4.70371	0.608995	0.610876	0.0325115	0.096268	TFF3	UP
ENSG00000160200	199.008	2.44846	0.509423	3.20936e-09	3.59597e-07	CBS	UP
ENSG00000160410	3460.22	1.20481	0.238787	1.4456e-08	1.11749e-06	SHKBP1	UP
ENSG00000160685	2989.64	0.63483	0.233998	0.00105779	0.00713407	ZBTB7B	UP
ENSG00000160703	314.851	0.713316	0.239864	0.000337473	0.00296151	NLRX1	UP
ENSG00000160746	521.34	1.19802	0.267399	2.25112e-07	9.21518e-06	ANO10	UP
ENSG00000160781	75.1956	0.936045	0.409149	0.0010911	0.00730212	PAQR6	UP
ENSG00000160785	2752.42	0.676282	0.337819	0.00590037	0.0264616	SLC25A44	UP
ENSG00000160796	7892.84	0.851273	0.23324	1.8266e-05	0.000300111	NBEAL2	UP
ENSG00000160883	4808.86	1.91621	0.372569	1.21535e-09	1.72667e-07	HK3	UP
ENSG00000161040	839.259	1.80462	0.480209	8.67677e-07	2.70082e-05	FBXL13	UP
ENSG00000161217	2948.02	0.71948	0.269815	0.000859204	0.0060895	PCYT1A	UP
ENSG00000161533	3499.79	0.782646	0.251507	0.000163789	0.00168414	ACOX1	UP
ENSG00000161544	11.3064	0.812166	0.413038	0.00368352	0.0184746	CYGB	UP
ENSG00000161911	391.12	0.63587	0.455723	0.0217141	0.0713986	TREML1	UP
ENSG00000161912	292.463	0.968154	0.277487	2.36047e-05	0.000367022	ADCY10P1	UP
ENSG00000161921	1272.09	1.17967	0.342295	1.53222e-05	0.000264123	CXCL16	UP
ENSG00000162407	64.6921	0.642973	0.275731	0.0030039	0.0158639	PLPP3	UP
ENSG00000162520	15.795	0.664829	0.404319	0.012887	0.047942	SYNC	UP
ENSG00000162551	11339.8	2.15463	0.504949	5.18002e-08	3.10188e-06	ALPL	UP
ENSG00000162702	1900.04	1.30895	0.243196	1.96015e-09	2.53618e-07	ZNF281	UP
ENSG00000162704	6321.51	0.899682	0.19064	1.44955e-07	6.66148e-06	ARPC5	UP
ENSG00000162736	2019.44	0.603669	0.19013	0.000272096	0.00250404	NCSTN	UP
ENSG00000162819	1207.19	0.667848	0.139803	2.40209e-07	9.68726e-06	BROX	UP
ENSG00000162873	87.5429	0.789545	0.587019	0.0111412	0.0429544	KLHDC8A	UP
ENSG00000162949	53.3825	2.71575	0.596904	1.16553e-08	9.48882e-07	CAPN13	UP
ENSG00000163041	15831.1	0.770852	0.206877	1.77745e-05	0.000295385	H3-3A	UP
ENSG00000163083	59.6333	2.84209	0.551448	6.83906e-10	1.12622e-07	INHBB	UP
ENSG00000163162	8698.21	1.10164	0.241986	2.00145e-07	8.44767e-06	RNF149	UP
ENSG00000163171	6161.3	1.35065	0.257625	3.75959e-09	4.10664e-07	CDC42EP3	UP
ENSG00000163191	8797.08	1.10607	0.246328	2.64398e-07	1.04309e-05	S100A11	UP
ENSG00000163220	120202	2.46658	0.406644	2.72777e-12	1.85292e-09	S100A9	UP
ENSG00000163221	8851.55	3.44314	0.649441	5.35986e-10	9.54978e-08	S100A12	UP
ENSG00000163235	1054.09	1.26013	0.354842	8.4546e-06	0.000162635	TGFA	UP
ENSG00000163251	91.4386	0.616192	0.304228	0.00719696	0.0306987	FZD5	UP
ENSG00000163297	2671.19	0.87527	0.19296	3.74193e-07	1.37628e-05	ANTXR2	UP
ENSG00000163393	1303.06	1.52134	0.292467	2.97141e-09	3.39945e-07	SLC22A15	UP
ENSG00000163412	4313.13	0.917806	0.232092	4.38954e-06	9.73236e-05	EIF4E3	UP
ENSG00000163421	2946.83	1.60847	0.517267	1.36719e-05	0.000242009	PROK2	UP
ENSG00000163430	127.907	0.718516	0.509386	0.0144602	0.0523681	FSTL1	UP
ENSG00000163449	161.718	0.655818	0.354773	0.00899518	0.0365234	TMEM169	UP
ENSG00000163453	140.577	0.651375	0.226645	0.000599479	0.00460184	IGFBP7	UP
ENSG00000163464	9643.71	0.723184	0.30588	0.001987	0.0115609	CXCR1	UP
ENSG00000163466	7768.64	0.62165	0.169165	3.98019e-05	0.000548968	ARPC2	UP
ENSG00000163512	706.033	1.12799	0.289236	3.1774e-06	7.55657e-05	AZI2	UP
ENSG00000163554	772.88	0.896678	0.624276	0.00630951	0.0278873	SPTA1	UP
ENSG00000163563	17696.8	0.840096	0.225017	1.36295e-05	0.000241454	MNDA	UP
ENSG00000163568	530.736	1.91859	0.326271	1.90237e-11	7.80221e-09	AIM2	UP
ENSG00000163602	426.511	1.32319	0.390539	1.25366e-05	0.000225587	RYBP	UP
ENSG00000163605	1809.23	1.39615	0.281869	1.48189e-08	1.13422e-06	PPP4R2	UP
ENSG00000163625	12753.5	1.88661	0.384348	4.39847e-09	4.61882e-07	WDFY3	UP
ENSG00000163646	6.5883	0.760908	0.397251	0.00504687	0.023421	CLRN1	UP
ENSG00000163659	1028.41	0.7495	0.335685	0.0025199	0.0139058	TIPARP	UP
ENSG00000163660	3721.43	0.829347	0.183367	4.56231e-07	1.62044e-05	CCNL1	UP
ENSG00000163661	50.4759	1.78577	0.531162	3.79136e-06	8.64772e-05	PTX3	UP
ENSG00000163694	3719.56	1.02604	0.287306	1.47864e-05	0.000256309	RBM47	UP
ENSG00000163710	69.0645	3.52507	0.723338	3.96398e-09	4.24458e-07	PCOLCE2	UP
ENSG00000163736	1771.69	0.79798	0.469759	0.00660762	0.0288703	PPBP	UP
ENSG00000163743	448.933	0.764872	0.254181	0.000246526	0.00232483	RCHY1	UP
ENSG00000163746	40.9803	2.9446	0.506577	2.17041e-11	8.73671e-09	PLSCR2	UP
ENSG00000163754	3775.43	2.67356	0.535764	1.36266e-09	1.91098e-07	GYG1	UP
ENSG00000163803	841.159	0.964772	0.420391	0.000967259	0.00665568	PLB1	UP
ENSG00000163806	41.0729	2.03205	0.497669	1.41178e-07	6.58536e-06	SPDYA	UP
ENSG00000163823	2063.52	0.679977	0.344318	0.00617737	0.0274092	CCR1	UP
ENSG00000163923	25.2308	0.852808	0.341108	0.000841204	0.0059991	RPL39L	UP
ENSG00000163932	4373.28	1.03981	0.22387	1.48532e-07	6.78285e-06	PRKCD	UP
ENSG00000163956	2304.03	0.840101	0.196711	1.40832e-06	3.95002e-05	LRPAP1	UP
ENSG00000163958	265.039	4.68229	0.858563	5.45652e-11	1.74424e-08	ZDHHC19	UP
ENSG00000163959	211.062	1.04449	0.462	0.000793006	0.00574969	SLC51A	UP
ENSG00000163993	1392.35	2.23458	0.465597	3.78273e-09	4.11126e-07	S100P	UP
ENSG00000164023	525.172	1.15849	0.342457	2.02962e-05	0.000326315	SGMS2	UP
ENSG00000164032	795.586	0.699028	0.18011	1.24757e-05	0.000224676	H2AZ1	UP
ENSG00000164045	30.6528	0.812246	0.54629	0.00859145	0.0352829	CDC25A	UP
ENSG00000164047	329.235	1.02122	0.60299	0.0026976	0.0145921	CAMP	UP
ENSG00000164087	34.8176	0.729181	0.323795	0.00260067	0.0142108	POC1A	UP
ENSG00000164096	1022.82	0.795806	0.300661	0.000680817	0.00508205	C4orf3	UP
ENSG00000164099	2.776	1.08328	1.05346	0.00329338	0.0169922	PRSS12	UP
ENSG00000164104	3523.69	2.29016	0.387564	7.49181e-12	3.61888e-09	HMGB2	UP
ENSG00000164105	202.629	1.04819	0.376728	0.000194203	0.00192319	SAP30	UP
ENSG00000164120	581.329	3.18032	0.846554	2.93521e-07	1.14137e-05	HPGD	UP
ENSG00000164236	383.973	0.930609	0.234395	3.96611e-06	8.95236e-05	ANKRD33B	UP
ENSG00000164237	217.892	0.78099	0.400119	0.00430346	0.0208002	CMBL	UP
ENSG00000164251	545.279	0.622082	0.279227	0.0042939	0.0207784	F2RL1	UP
ENSG00000164305	706.177	0.680348	0.190164	4.50913e-05	0.000605405	CASP3	UP
ENSG00000164414	241.924	0.759217	0.218403	4.86455e-05	0.000643857	SLC35A1	UP
ENSG00000164430	582.365	0.703706	0.20443	6.83607e-05	0.000849603	CGAS	UP
ENSG00000164506	6430.02	0.912591	0.160146	7.31476e-10	1.16306e-07	STXBP5	UP
ENSG00000164512	232.138	0.799809	0.354654	0.00195945	0.0114558	ANKRD55	UP
ENSG00000164576	975.226	0.791381	0.153166	2.00739e-08	1.44486e-06	SAP30L	UP
ENSG00000164603	415.85	0.905158	0.228281	4.35418e-06	9.67759e-05	BMT2	UP
ENSG00000164626	24.1536	0.995425	0.46363	0.00123129	0.00799419	KCNK5	UP
ENSG00000164713	2027.49	0.79394	0.184848	1.4654e-06	4.06923e-05	BRI3	UP
ENSG00000164715	1826.89	0.825862	0.247501	6.40786e-05	0.000806997	LMTK2	UP
ENSG00000164741	75.0796	1.21177	0.414696	7.72656e-05	0.000935146	DLC1	UP
ENSG00000164823	638.201	0.762131	0.261082	0.000333871	0.00293464	OSGIN2	UP
ENSG00000164879	29.2937	0.815907	0.675273	0.0107971	0.0420076	CA3	UP
ENSG00000164938	3140.56	0.874702	0.191751	3.31935e-07	1.25702e-05	TP53INP1	UP
ENSG00000165025	4836.93	0.60787	0.194215	0.000311784	0.00277301	SYK	UP
ENSG00000165029	3464.83	1.0858	0.385156	0.000154727	0.00161464	ABCA1	UP
ENSG00000165030	1741.72	1.76936	0.356599	4.75067e-09	4.91739e-07	NFIL3	UP
ENSG00000165115	653.637	0.645627	0.249508	0.00146361	0.00914473	KIF27	UP
ENSG00000165181	8.22232	3.03946	0.974305	2.14892e-06	5.56747e-05	SHOC1	UP
ENSG00000165185	527.641	0.773211	0.243644	0.000137256	0.00147189	KIAA1958	UP
ENSG00000165312	542.6	0.687448	0.269926	0.00138466	0.00874995	OTUD1	UP
ENSG00000165490	155.151	0.872198	0.336486	0.000606188	0.00464951	DDIAS	UP
ENSG00000165507	27.7537	0.733113	0.506393	0.0129033	0.0479861	DEPP1	UP
ENSG00000165555	84.0809	1.01912	0.292333	2.06443e-05	0.000330202	NOXRED1	UP
ENSG00000165626	225.147	1.42833	0.425014	1.01548e-05	0.000189203	BEND7	UP
ENSG00000165650	2645.99	0.966192	0.290836	4.3348e-05	0.000587441	PDZD8	UP
ENSG00000165682	97.3313	0.990242	0.517464	0.0020578	0.0118806	CLEC1B	UP
ENSG00000165801	2045.35	0.910063	0.344197	0.000457894	0.00374019	ARHGEF40	UP
ENSG00000165886	128.753	0.873184	0.23193	1.08373e-05	0.000199975	UBTD1	UP
ENSG00000165887	4.21543	1.76509	0.903141	0.000189993	0.001892	ANKRD2	UP
ENSG00000165891	27.6171	2.2222	0.663277	1.80316e-06	4.7916e-05	E2F7	UP
ENSG00000166025	105.633	0.924795	0.566654	0.00434735	0.0209624	AMOTL1	UP
ENSG00000166091	96.1822	0.781698	0.519549	0.00960986	0.0384341	CMTM5	UP
ENSG00000166128	2137.22	0.81713	0.206107	5.71874e-06	0.000120221	RAB8B	UP
ENSG00000166147	126.691	1.26373	0.393238	2.66069e-05	0.000400091	FBN1	UP
ENSG00000166265	35.1882	3.20679	0.583309	1.70136e-10	4.05953e-08	CYYR1	UP
ENSG00000166507	839.649	0.604768	0.271172	0.0045955	0.0219255	NDST2	UP
ENSG00000166510	8.13103	0.608994	0.628199	0.0322076	0.0956026	CCDC68	UP
ENSG00000166523	3373.63	1.73421	0.446288	6.37999e-07	2.10124e-05	CLEC4E	UP
ENSG00000166527	1366.1	2.8859	0.556332	6.02665e-10	1.03151e-07	CLEC4D	UP
ENSG00000166710	25713.8	0.937276	0.206713	3.19652e-07	1.22978e-05	B2M	UP
ENSG00000166825	4572.27	1.24413	0.34064	6.10769e-06	0.000126682	ANPEP	UP
ENSG00000166900	4906.69	0.900695	0.235304	7.74995e-06	0.000152315	STX3	UP
ENSG00000166912	2600.4	0.750258	0.179782	2.94488e-06	7.15583e-05	MTMR10	UP
ENSG00000166987	1867.17	0.608465	0.211117	0.000702359	0.00521242	MBD6	UP
ENSG00000167080	2281.02	1.21948	0.322036	3.92439e-06	8.86741e-05	B4GALNT2	UP
ENSG00000167100	71.9248	1.0914	0.632092	0.00196571	0.01148	SAMD14	UP
ENSG00000167105	39.7774	3.66977	0.72583	1.70957e-09	2.29388e-07	TMEM92	UP
ENSG00000167210	255.521	1.26173	0.668904	0.000827017	0.00592513	LOXHD1	UP
ENSG00000167434	703.074	2.21576	0.507978	3.12009e-08	2.0552e-06	CA4	UP
ENSG00000167536	765.278	1.40042	0.354881	1.30157e-06	3.70607e-05	DHRS13	UP
ENSG00000167676	698.307	1.98436	0.447302	3.30195e-08	2.14893e-06	PLIN4	UP
ENSG00000167874	76.355	1.5044	0.325315	5.34589e-08	3.18066e-06	TMEM88	UP
ENSG00000167900	57.1765	0.757386	0.480548	0.00963657	0.0384985	TK1	UP
ENSG00000167910	3.45611	0.934712	0.661866	0.00550723	0.0250388	CYP7A1	UP
ENSG00000167996	31047.5	0.649628	0.241928	0.00108001	0.00725024	FTH1	UP
ENSG00000168078	5.63609	2.46737	1.21303	4.87701e-05	0.000644447	PBK	UP
ENSG00000168126	13.3249	1.19016	0.505972	0.000387542	0.00329191	OR2W6P	UP
ENSG00000168214	3204.37	0.844962	0.266041	0.000105729	0.00120138	RBPJ	UP
ENSG00000168288	825.717	1.00321	0.294076	2.83196e-05	0.000419907	MMADHC	UP
ENSG00000168297	1737.7	1.11286	0.243501	1.7976e-07	7.76826e-06	PXK	UP
ENSG00000168306	4.27757	1.38096	0.736984	0.000584434	0.00452094	ACOX2	UP
ENSG00000168454	13.4326	0.654913	0.385951	0.0122168	0.0461355	TXNDC2	UP
ENSG00000168461	4448.6	1.20461	0.219718	1.40587e-09	1.95894e-07	RAB31	UP
ENSG00000168528	111.083	1.05465	0.340156	7.08364e-05	0.000872886	SERINC2	UP
ENSG00000168610	7336.44	0.777497	0.220699	3.81818e-05	0.000531343	STAT3	UP
ENSG00000168615	1153.7	1.49553	0.32634	6.64212e-08	3.74041e-06	ADAM9	UP
ENSG00000168769	9422.97	0.792109	0.205761	1.00186e-05	0.000187413	TET2	UP
ENSG00000168779	18.4304	1.69828	0.68781	6.6976e-05	0.000836218	SHOX2	UP
ENSG00000168916	1067.11	3.62214	0.592576	7.24503e-12	3.6037e-09	ZNF608	UP
ENSG00000168939	271.977	1.08336	0.237787	2.05023e-07	8.5604e-06	SPRY3	UP
ENSG00000168958	652.321	0.690853	0.182335	1.87923e-05	0.000306212	MFF	UP
ENSG00000169174	95.7886	8.37899	1.71669	3.36931e-11	1.16252e-08	PCSK9	UP
ENSG00000169180	15284.7	1.02567	0.265647	4.81225e-06	0.000104291	XPO6	UP
ENSG00000169193	158.011	0.833428	0.19783	1.86099e-06	4.90926e-05	CCDC126	UP
ENSG00000169228	1385.81	0.814236	0.240337	5.54113e-05	0.000715672	RAB24	UP
ENSG00000169231	263.142	0.690417	0.22889	0.000321612	0.00284761	THBS3	UP
ENSG00000169258	48.9436	0.891342	0.329652	0.000409775	0.00342851	GPRIN1	UP
ENSG00000169299	1098.67	1.06557	0.239265	3.42706e-07	1.2866e-05	PGM2	UP
ENSG00000169385	746.92	1.97878	0.4543	4.81374e-08	2.93099e-06	RNASE2	UP
ENSG00000169397	138.568	1.71194	0.707973	7.38543e-05	0.000903417	RNASE3	UP
ENSG00000169432	264.969	1.01951	0.364879	0.000205443	0.00201158	SCN9A	UP
ENSG00000169504	629.252	0.933463	0.355665	0.000447138	0.00367306	CLIC4	UP
ENSG00000169607	99.2299	1.4972	0.531404	4.44999e-05	0.000597833	CKAP2L	UP
ENSG00000169679	145.635	1.17904	0.478801	0.000305992	0.00273268	BUB1	UP
ENSG00000169692	325.627	0.607306	0.180346	0.000135494	0.00145949	AGPAT2	UP
ENSG00000169826	3370.43	1.55692	0.367909	2.60535e-07	1.03242e-05	CSGALNACT2	UP
ENSG00000169860	97.4826	0.740999	0.322122	0.00219146	0.0125094	P2RY1	UP
ENSG00000169891	2486.53	1.20496	0.264876	1.61636e-07	7.21453e-06	REPS2	UP
ENSG00000169896	7159.86	1.54418	0.333193	4.5496e-08	2.80951e-06	ITGAM	UP
ENSG00000169902	1395.4	2.79711	0.458218	3.06129e-12	1.87599e-09	TPST1	UP
ENSG00000169905	3566.24	0.624428	0.154902	9.14062e-06	0.000174052	TOR1AIP2	UP
ENSG00000169967	5627.75	0.993002	0.18649	5.06899e-09	5.17298e-07	MAP3K2	UP
ENSG00000169994	148.582	1.48331	0.396787	2.28203e-06	5.86342e-05	MYO7B	UP
ENSG00000170006	10044	0.781115	0.194508	5.20564e-06	0.000111373	TMEM154	UP
ENSG00000170017	796.532	1.10379	0.457136	0.000443555	0.00365283	ALCAM	UP
ENSG00000170091	8.34989	1.59389	0.814675	0.000279918	0.00256145	NSG2	UP
ENSG00000170153	3.64153	0.81674	0.926311	0.00892944	0.036321	RNF150	UP
ENSG00000170265	421.36	0.624323	0.398127	0.0176018	0.060597	ZNF282	UP
ENSG00000170312	52.3986	2.47031	0.67698	4.98123e-07	1.73243e-05	CDK1	UP
ENSG00000170323	1.4334	1.31449	1.06439	0.00156989	0.00965882	FABP4	UP
ENSG00000170340	762.965	1.34485	0.291599	8.68431e-08	4.55531e-06	B3GNT2	UP
ENSG00000170365	122.14	0.777069	0.490694	0.00874001	0.0357467	SMAD1	UP
ENSG00000170381	251.998	0.752835	0.350906	0.00308628	0.0162045	SEMA3E	UP
ENSG00000170385	516.483	0.669263	0.194441	7.88043e-05	0.000950391	SLC30A1	UP
ENSG00000170439	65.2526	4.86078	0.82998	3.71559e-12	2.18286e-09	METTL7B	UP
ENSG00000170476	486.89	1.11331	0.563977	0.00116216	0.00763426	MZB1	UP
ENSG00000170525	5002.49	1.86453	0.474672	3.85157e-07	1.41183e-05	PFKFB3	UP
ENSG00000170571	4966.91	1.538	0.336216	6.10654e-08	3.51159e-06	EMB	UP
ENSG00000170759	2105.28	0.679539	0.182986	2.66151e-05	0.000400091	KIF5B	UP
ENSG00000170801	19.8281	1.1112	0.79353	0.0027978	0.0150195	HTRA3	UP
ENSG00000170802	1428.56	0.66958	0.15877	3.33559e-06	7.86396e-05	FOXN2	UP
ENSG00000170832	6244.94	1.01028	0.205287	4.07049e-08	2.5721e-06	USP32	UP
ENSG00000170837	604.82	1.58255	0.328192	1.67254e-08	1.24082e-06	GPR27	UP
ENSG00000170848	22.5502	0.613065	0.316116	0.00886737	0.0361564	PSG6	UP
ENSG00000170871	2860.13	0.635538	0.180812	6.92865e-05	0.000858165	KIAA0232	UP
ENSG00000170909	116.841	1.41566	0.351952	9.21727e-07	2.84055e-05	OSCAR	UP
ENSG00000170921	1249.89	0.672233	0.285951	0.00252974	0.0139424	TANC2	UP
ENSG00000170956	1683.11	0.681843	0.294459	0.00266966	0.0144872	CEACAM3	UP
ENSG00000171049	4478.46	1.39906	0.350805	1.10635e-06	3.25422e-05	FPR2	UP
ENSG00000171051	16912.3	1.20183	0.305594	2.31573e-06	5.93598e-05	FPR1	UP
ENSG00000171150	431.978	0.693725	0.258013	0.000891264	0.0062515	SOCS5	UP
ENSG00000171208	238.089	0.687243	0.307289	0.00320316	0.0166652	NETO2	UP
ENSG00000171223	3880.36	0.977167	0.269449	1.3735e-05	0.00024214	JUNB	UP
ENSG00000171236	3257.08	1.72495	0.439672	5.65065e-07	1.89258e-05	LRG1	UP
ENSG00000171241	215.216	1.373	0.532007	0.000122189	0.00134823	SHCBP1	UP
ENSG00000171316	2425.22	0.798773	0.216074	1.80942e-05	0.000298644	CHD7	UP
ENSG00000171320	126.99	0.630325	0.189982	0.000146432	0.00154738	ESCO2	UP
ENSG00000171405	1.26382	0.675084	0.683769	0.0221415	0.0724397	XAGE5	UP
ENSG00000171502	61.6004	2.10868	0.580469	7.50774e-07	2.41134e-05	COL24A1	UP
ENSG00000171530	211.125	0.960496	0.33149	0.000180932	0.00181743	TBCA	UP
ENSG00000171658	12.3654	2.8066	0.719841	1.81719e-07	7.80638e-06	NMRAL2P	UP
ENSG00000171700	1766.68	0.695642	0.222438	0.000216851	0.00209777	RGS19	UP
ENSG00000171777	2919.99	0.815992	0.229215	2.89955e-05	0.000428176	RASGRP4	UP
ENSG00000171786	17.6046	1.51514	0.383466	9.22588e-07	2.84055e-05	NHLH1	UP
ENSG00000171848	485.027	1.47357	0.536448	5.80255e-05	0.000744569	RRM2	UP
ENSG00000171860	1541.2	1.46936	0.475485	2.15174e-05	0.000341674	C3AR1	UP
ENSG00000171862	5897.25	1.22121	0.376467	2.72443e-05	0.000407858	PTEN	UP
ENSG00000171988	6939.01	0.641778	0.15802	7.43516e-06	0.000147894	JMJD1C	UP
ENSG00000172007	760.628	0.8523	0.182104	2.00056e-07	8.44767e-06	RAB33B	UP
ENSG00000172159	165.839	0.741329	0.357771	0.0038473	0.0190933	FRMD3	UP
ENSG00000172179	4.34751	1.69453	1.12124	0.000458504	0.00374019	PRL	UP
ENSG00000172197	851.305	0.614313	0.151963	9.11296e-06	0.000173762	MBOAT1	UP
ENSG00000172216	4336.24	0.971481	0.317107	0.000102795	0.00117295	CEBPB	UP
ENSG00000172322	2035.8	0.782419	0.480287	0.00794378	0.0331874	CLEC12A	UP
ENSG00000172426	26.0463	1.53063	0.455156	7.50147e-06	0.000148913	RSPH9	UP
ENSG00000172572	75.2683	0.712243	0.441553	0.0110597	0.0427613	PDE3A	UP
ENSG00000172594	200.13	2.0916	0.559078	5.08875e-07	1.75462e-05	SMPDL3A	UP
ENSG00000172638	70.4623	0.975692	0.393512	0.000578637	0.00448585	EFEMP2	UP
ENSG00000172771	290.527	0.670563	0.248541	0.00095273	0.00657862	EFCAB12	UP
ENSG00000172795	4864.16	1.15975	0.185202	1.4766e-11	6.29351e-09	DCP2	UP
ENSG00000172830	353.48	0.720934	0.368288	0.00542231	0.0247303	SSH3	UP
ENSG00000172845	4655.59	0.607659	0.13406	1.03111e-06	3.09148e-05	SP3	UP
ENSG00000172893	103.392	0.631584	0.388111	0.0153717	0.054785	DHCR7	UP
ENSG00000172901	2.11195	1.1911	0.904448	0.00226324	0.0128483	LVRN	UP
ENSG00000172936	4928.82	1.05858	0.192471	1.68591e-09	2.27619e-07	MYD88	UP
ENSG00000172939	1287.51	0.65153	0.200709	0.000172439	0.00175236	OXSR1	UP
ENSG00000172940	72.6961	0.71944	0.223593	0.000144383	0.00153235	SLC22A13	UP
ENSG00000172967	25.0382	1.47888	0.791	0.00044634	0.00366809	XKR3	UP
ENSG00000173083	1721.35	1.60026	0.315382	4.54111e-09	4.72297e-07	HPSE	UP
ENSG00000173085	249.136	0.737797	0.240734	0.000227008	0.00217761	COQ2	UP
ENSG00000173110	3836.31	1.22116	0.283416	4.5828e-07	1.62506e-05	HSPA6	UP
ENSG00000173171	819.687	0.892679	0.220213	3.10741e-06	7.42262e-05	MTX1	UP
ENSG00000173210	151.284	0.739342	0.435884	0.00850867	0.0350356	ABLIM3	UP
ENSG00000173221	1794.21	0.998625	0.192228	1.00798e-08	8.72929e-07	GLRX	UP
ENSG00000173281	5016.71	1.15499	0.276764	9.61802e-07	2.93221e-05	PPP1R3B	UP
ENSG00000173320	27.0473	0.606597	0.684696	0.0306501	0.0920733	STOX2	UP
ENSG00000173334	1137.55	1.19649	0.375204	3.50568e-05	0.000499691	TRIB1	UP
ENSG00000173369	120.701	1.56542	0.557839	3.79254e-05	0.000528451	C1QB	UP
ENSG00000173372	91.7259	0.647979	0.486587	0.0221549	0.0724618	C1QA	UP
ENSG00000173389	7.15355	0.772632	0.426586	0.00595553	0.0266863	IQCF1	UP
ENSG00000173391	93.1429	1.03126	0.402083	0.000380818	0.0032522	OLR1	UP
ENSG00000173535	7740.05	0.651375	0.263566	0.00198688	0.0115609	TNFRSF10C	UP
ENSG00000173559	16267.6	1.34154	0.290186	8.31834e-08	4.39941e-06	NABP1	UP
ENSG00000173597	10726.5	1.49761	0.310561	2.13989e-08	1.53009e-06	SULT1B1	UP
ENSG00000173681	881.993	0.623019	0.170761	4.38523e-05	0.000591125	BCLAF3	UP
ENSG00000173744	4275.7	1.76392	0.413636	1.24318e-07	5.93914e-06	AGFG1	UP
ENSG00000173757	8468.17	0.647759	0.205736	0.000246049	0.00232134	STAT5B	UP
ENSG00000173810	23.9094	1.22659	0.368698	2.0324e-05	0.000326521	PPIAP7	UP
ENSG00000173890	452.084	1.65415	0.319987	2.3536e-09	2.89041e-07	GPR160	UP
ENSG00000173930	926.914	1.43149	0.371077	1.68417e-06	4.56468e-05	SLCO4C1	UP
ENSG00000174007	605.92	0.765203	0.178873	1.74972e-06	4.69553e-05	CEP19	UP
ENSG00000174021	1135.25	1.18517	0.26659	2.7118e-07	1.06401e-05	GNG5	UP
ENSG00000174099	270.625	0.989601	0.235553	1.26825e-06	3.62735e-05	MSRB3	UP
ENSG00000174123	755.497	1.30428	0.328981	1.56776e-06	4.30827e-05	TLR10	UP
ENSG00000174125	7261.14	1.45343	0.285378	6.30077e-09	6.1417e-07	TLR1	UP
ENSG00000174130	4552.28	0.960055	0.249789	6.14878e-06	0.000127198	TLR6	UP
ENSG00000174175	388.716	0.792359	0.43001	0.00516035	0.0238255	SELP	UP
ENSG00000174358	121.723	1.85056	1.05235	0.000229534	0.002197	SLC6A19	UP
ENSG00000174371	53.8262	0.674296	0.230394	0.00046038	0.00374945	EXO1	UP
ENSG00000174405	408.67	0.712308	0.272079	0.00101997	0.00693061	LIG4	UP
ENSG00000174695	1093.07	0.823314	0.198048	2.45599e-06	6.21488e-05	TMEM167A	UP
ENSG00000174705	160.55	1.39607	0.675185	0.000381074	0.0032522	SH3PXD2B	UP
ENSG00000174715	29.1309	0.944247	0.28282	4.36469e-05	0.000588922	PPIAP72	UP
ENSG00000174837	1452.23	1.35821	0.52144	0.000120057	0.00132943	ADGRE1	UP
ENSG00000175003	230.261	1.49332	0.395916	1.95651e-06	5.13013e-05	SLC22A1	UP
ENSG00000175063	56.0153	1.91064	0.357878	4.33178e-10	8.25963e-08	UBE2C	UP
ENSG00000175175	1.35924	0.689192	0.740506	0.019557	0.0659292	PPM1E	UP
ENSG00000175197	216.032	0.934304	0.23933	5.16541e-06	0.00011084	DDIT3	UP
ENSG00000175274	1624.67	1.15195	0.315168	7.72281e-06	0.000152057	TP53I11	UP
ENSG00000175305	45.0432	1.74895	0.520245	4.15631e-06	9.33323e-05	CCNE2	UP
ENSG00000175356	24.8493	0.684223	0.308489	0.00339824	0.017397	SCUBE2	UP
ENSG00000175471	1995.3	1.93164	0.29113	1.4813e-13	2.1466e-10	MCTP1	UP
ENSG00000175538	2411.41	0.717014	0.178232	6.40698e-06	0.000131138	KCNE3	UP
ENSG00000175556	213.02	0.878039	0.332265	0.000513526	0.00408136	LONRF3	UP
ENSG00000175592	7.96159	0.990692	0.47719	0.00146739	0.00916569	FOSL1	UP
ENSG00000175606	181.008	0.694267	0.243529	0.000540383	0.00425436	TMEM70	UP
ENSG00000175766	11.8533	0.63849	0.296118	0.00479152	0.0226076	EIF4E1B	UP
ENSG00000175928	314.116	2.03841	0.485262	8.43326e-08	4.44843e-06	LRRN1	UP
ENSG00000176076	24.5087	0.974222	0.485397	0.00180861	0.0107887	KCNE5	UP
ENSG00000176463	2584.6	0.713191	0.198937	3.83888e-05	0.000533756	SLCO3A1	UP
ENSG00000176597	445.21	0.966801	0.312368	9.4021e-05	0.00109466	B3GNT5	UP
ENSG00000176788	7035.71	1.39732	0.384895	4.33392e-06	9.6523e-05	BASP1	UP
ENSG00000176871	792.461	0.61641	0.178889	9.76186e-05	0.00112989	WSB2	UP
ENSG00000176890	121.636	1.17066	0.42215	0.00013572	0.00146119	TYMS	UP
ENSG00000177105	3776.71	0.75606	0.240552	0.000162456	0.0016752	RHOG	UP
ENSG00000177125	2288.46	0.802058	0.183677	1.02993e-06	3.09148e-05	ZBTB34	UP
ENSG00000177173	265.513	1.08332	0.233871	1.43312e-07	6.62805e-06	NAP1L4P1	UP
ENSG00000177191	578.555	0.644984	0.464328	0.0209708	0.0695516	B3GNT8	UP
ENSG00000177483	91.5336	0.941406	0.441197	0.00154663	0.00954001	RBM44	UP
ENSG00000177575	1809.75	0.763674	0.3548	0.00290732	0.0154514	CD163	UP
ENSG00000177576	651.254	1.07257	0.228901	1.13576e-07	5.53544e-06	C18orf32	UP
ENSG00000177628	700.474	1.23808	0.268921	1.16335e-07	5.632e-06	GBA1	UP
ENSG00000177663	12321.5	0.994844	0.232979	9.24684e-07	2.84298e-05	IL17RA	UP
ENSG00000177674	1769.22	1.13324	0.216101	5.92295e-09	5.87887e-07	AGTRAP	UP
ENSG00000177685	37.4162	0.910379	0.351335	0.000532061	0.0041995	CRACR2B	UP
ENSG00000177688	110.786	0.746849	0.154326	1.28369e-07	6.0649e-06	SUMO4	UP
ENSG00000177694	75.2885	0.791612	0.367511	0.00259679	0.0142004	NAALADL2	UP
ENSG00000177879	309.561	0.865141	0.237351	1.78063e-05	0.000295688	AP3S1	UP
ENSG00000177917	1462.62	1.01086	0.151271	1.20149e-12	1.0882e-09	ARL6IP6	UP
ENSG00000177951	3283.62	0.830408	0.268487	0.000147423	0.0015556	BET1L	UP
ENSG00000178026	12.0395	0.7157	0.488339	0.0136457	0.0501127	LRRC75B	UP
ENSG00000178217	10.5023	0.893794	0.425201	0.00198634	0.0115609	SH2D4B	UP
ENSG00000178342	9.8668	2.17123	0.867544	2.56738e-05	0.000389368	KCNG2	UP
ENSG00000178404	254.023	0.817877	0.264475	0.000154221	0.00161014	CEP295NL	UP
ENSG00000178719	4103.79	0.696145	0.358671	0.00622927	0.0276056	GRINA	UP
ENSG00000178726	713.031	0.923651	0.302017	0.000121531	0.00134312	THBD	UP
ENSG00000178752	83.8954	1.41352	0.63815	0.000262899	0.00244111	ERFE	UP
ENSG00000178814	331.795	2.77871	0.550002	1.08087e-09	1.54572e-07	OPLAH	UP
ENSG00000178896	117.179	1.65538	0.53461	1.25579e-05	0.000225782	EXOSC4	UP
ENSG00000178904	1268.05	1.06451	0.374963	0.000155883	0.00162322	DPY19L3	UP
ENSG00000178927	5064.13	0.711885	0.187111	1.62061e-05	0.000276509	CYBC1	UP
ENSG00000178966	210.485	0.802187	0.2553	0.000137712	0.00147397	RMI1	UP
ENSG00000178999	47.7692	0.993091	0.305587	5.15112e-05	0.000674517	AURKB	UP
ENSG00000179299	724.696	2.7042	0.560344	3.14282e-09	3.53966e-07	NSUN7	UP
ENSG00000179593	45.5742	1.3844	0.727928	0.000548921	0.00431221	ALOX15B	UP
ENSG00000179604	150.338	0.66945	0.281747	0.0023922	0.0133877	CDC42EP4	UP
ENSG00000179750	223.407	1.49601	0.451337	9.72835e-06	0.000183245	APOBEC3B	UP
ENSG00000179820	4167.6	0.924727	0.249513	1.17214e-05	0.000212678	MYADM	UP
ENSG00000179869	1088.31	2.96602	0.472248	1.37069e-12	1.1176e-09	ABCA13	UP
ENSG00000180221	101.311	0.803668	0.216523	1.67723e-05	0.000282401	TPT1P10	UP
ENSG00000180316	406.435	1.16485	0.325755	1.00094e-05	0.000187402	PNPLA1	UP
ENSG00000180437	6.34115	0.706919	0.688969	0.0188867	0.0640867	OR6K4P	UP
ENSG00000180509	1862.01	2.31776	0.439954	3.00906e-10	6.35028e-08	KCNE1	UP
ENSG00000180535	84.8879	0.927223	0.568123	0.00430414	0.0208002	BHLHA15	UP
ENSG00000180549	350.718	0.947355	0.311142	0.000117861	0.00130978	FUT7	UP
ENSG00000180773	431.516	1.08517	0.23499	1.52621e-07	6.95499e-06	SLC36A4	UP
ENSG00000180776	3510.27	1.11904	0.413757	0.000194095	0.00192299	ZDHHC20	UP
ENSG00000180801	5.63638	0.639659	0.368666	0.012129	0.0458759	ARSJ	UP
ENSG00000180855	133.004	1.11371	0.421072	0.000233277	0.00222596	ZNF443	UP
ENSG00000180914	7.34019	0.629731	0.506222	0.026476	0.0824983	OXTR	UP
ENSG00000180919	1.40775	0.633665	0.90638	0.0151245	0.0541629	OR56B4	UP
ENSG00000181016	302.48	2.59385	0.400769	2.20357e-13	2.81759e-10	LSMEM1	UP
ENSG00000181017	4.34488	0.861043	0.490412	0.0045985	0.0219301	OR56B2P	UP
ENSG00000181061	435.619	0.6601	0.268185	0.00197015	0.0114936	HIGD1A	UP
ENSG00000181192	1108.04	0.628592	0.165423	2.34452e-05	0.000364802	DHTKD1	UP
ENSG00000181274	4968	0.80838	0.227598	3.06985e-05	0.000449961	FRAT2	UP
ENSG00000181381	6018.97	1.31821	0.336703	1.83882e-06	4.86851e-05	DDX60L	UP
ENSG00000181409	1796.99	0.849048	0.297105	0.00029665	0.0026712	AATK	UP
ENSG00000181631	4289.13	0.907126	0.260286	2.86863e-05	0.000424187	P2RY13	UP
ENSG00000181751	391.943	2.55485	0.564713	1.24939e-08	1.00585e-06	MACIR	UP
ENSG00000182000	1.43691	1.23328	1.04699	0.00205673	0.011879	PPIAP73	UP
ENSG00000182022	8457.12	0.839834	0.263496	0.000103499	0.00117974	CHST15	UP
ENSG00000182118	113.86	1.33094	0.589021	0.00030548	0.00272923	FAM89A	UP
ENSG00000182197	872.894	1.03066	0.349018	0.000122073	0.00134764	EXT1	UP
ENSG00000182308	57.5448	1.30717	0.337618	2.24347e-06	5.77801e-05	DCAF4L1	UP
ENSG00000182511	1042.23	0.980491	0.222977	5.41046e-07	1.83474e-05	FES	UP
ENSG00000182541	6533.97	1.3484	0.309062	2.64407e-07	1.04309e-05	LIMK2	UP
ENSG00000182795	104.978	0.619766	0.545323	0.0300249	0.0906586	C1orf116	UP
ENSG00000182831	10829.4	0.765652	0.195148	8.11315e-06	0.000157856	HAPSTR1	UP
ENSG00000182885	3974.12	1.5891	0.391355	4.81578e-07	1.6884e-05	ADGRG3	UP
ENSG00000183019	3373.56	4.0936	0.576149	8.81553e-15	2.12915e-11	MCEMP1	UP
ENSG00000183023	3711.48	1.39553	0.332136	4.66132e-07	1.64486e-05	SLC8A1	UP
ENSG00000183307	256.981	0.995517	0.327341	0.000102671	0.00117215	TMEM121B	UP
ENSG00000183598	87.4591	0.922479	0.311163	0.000165379	0.00169648	H3C13	UP
ENSG00000183621	1295.66	1.58554	0.373305	2.24466e-07	9.20605e-06	ZNF438	UP
ENSG00000183648	340.228	1.01126	0.315809	5.74512e-05	0.000738072	NDUFB1	UP
ENSG00000183696	2643.5	1.87413	0.356223	7.3303e-10	1.16306e-07	UPP1	UP
ENSG00000183722	36.8137	0.850094	0.366909	0.00138594	0.00874995	LHFPL6	UP
ENSG00000183723	211.111	0.810154	0.295222	0.000483057	0.00388753	CMTM4	UP
ENSG00000183762	3858.87	1.87171	0.359478	9.86566e-10	1.43776e-07	KREMEN1	UP
ENSG00000183833	19.1346	0.821786	0.248381	7.18949e-05	0.000883925	CFAP91	UP
ENSG00000183844	15.3184	0.601273	0.541557	0.0335659	0.0986375	FAM3B	UP
ENSG00000183873	79.9109	4.80982	0.867077	2.36415e-11	9.01571e-09	SCN5A	UP
ENSG00000183955	467.414	0.706188	0.191128	2.57222e-05	0.000389633	KMT5A	UP
ENSG00000184005	365.464	2.3062	0.55597	7.36289e-08	4.02128e-06	ST6GALNAC3	UP
ENSG00000184014	6602.02	0.842704	0.213096	5.4912e-06	0.000116337	DENND5A	UP
ENSG00000184106	54.9777	0.772379	0.439725	0.00662286	0.0289086	TREML3P	UP
ENSG00000184163	3.64605	0.760984	0.530657	0.0115547	0.0442349	C1QTNF12	UP
ENSG00000184270	237.556	1.02965	0.317887	4.8004e-05	0.000637424	H2AC21	UP
ENSG00000184292	36.2783	2.00255	0.818878	3.86452e-05	0.000536761	TACSTD2	UP
ENSG00000184357	1179.76	1.6451	0.578834	2.76695e-05	0.000412518	H1-5	UP
ENSG00000184371	329.139	0.670436	0.297067	0.0032578	0.0168607	CSF1	UP
ENSG00000184497	74.6634	0.955154	0.313586	0.000114584	0.00128195	TMEM255B	UP
ENSG00000184500	162.236	0.750611	0.259054	0.00037372	0.00320709	PROS1	UP
ENSG00000184523	5.24349	0.883686	0.709199	0.0077858	0.0326466	PTGER4P2	UP
ENSG00000184557	2404.4	2.45287	0.524563	6.08326e-09	5.98334e-07	SOCS3	UP
ENSG00000184611	5.35299	1.40401	0.813397	0.000708603	0.00525159	KCNH7	UP
ENSG00000184661	42.8051	0.73501	0.545482	0.0143553	0.0520761	CDCA2	UP
ENSG00000184678	1511.15	0.920678	0.237999	6.20376e-06	0.000128064	H2BC21	UP
ENSG00000184785	3.42875	0.970458	0.638676	0.00421559	0.0204815	SMIM10	UP
ENSG00000185033	1325.18	0.64426	0.187036	8.68009e-05	0.00102766	SEMA4B	UP
ENSG00000185052	72.7579	0.687493	0.320789	0.00403692	0.0198441	SLC24A3	UP
ENSG00000185056	6.22961	0.722265	0.569848	0.0163847	0.0574443	C5orf47	UP
ENSG00000185130	118.626	1.35234	0.55341	0.000184431	0.00184916	H2BC13	UP
ENSG00000185201	27119.4	1.14208	0.297208	3.84945e-06	8.74352e-05	IFITM2	UP
ENSG00000185219	4846.64	0.642527	0.216495	0.000460282	0.00374945	ZNF445	UP
ENSG00000185261	1454.65	1.64232	0.319551	2.85222e-09	3.29781e-07	KIAA0825	UP
ENSG00000185272	17.3011	0.770285	0.416456	0.0055693	0.0252313	RBM11	UP
ENSG00000185290	3.08382	0.646136	0.514405	0.0241239	0.0770468	NUPR2	UP
ENSG00000185499	27.2374	0.752433	0.463842	0.00914401	0.0370068	MUC1	UP
ENSG00000185619	1023.06	0.654814	0.245936	0.00113065	0.00747929	PCGF3	UP
ENSG00000185885	6959	0.9873	0.307738	6.0417e-05	0.000769353	IFITM1	UP
ENSG00000185897	71.0272	2.69675	0.740072	4.70456e-07	1.65207e-05	FFAR3	UP
ENSG00000185947	1220.02	0.951653	0.189848	2.91151e-08	1.94133e-06	ZNF267	UP
ENSG00000185950	3253.79	1.13344	0.28918	2.89756e-06	7.06102e-05	IRS2	UP
ENSG00000185955	41.2933	0.779862	0.302471	0.000881784	0.00620101	SPACDR	UP
ENSG00000185972	11.4516	1.25631	0.562615	0.000411851	0.00344456	CCIN	UP
ENSG00000185973	842.084	0.84509	0.233358	2.07958e-05	0.000332381	TMLHE	UP
ENSG00000186074	919.91	0.619807	0.197642	0.000289729	0.00262848	CD300LF	UP
ENSG00000186105	115.323	2.13913	0.671869	3.53372e-06	8.21295e-05	LRRC70	UP
ENSG00000186115	39.7494	0.819498	0.430621	0.00408995	0.0200278	CYP4F2	UP
ENSG00000186193	37.7794	0.822854	0.389327	0.0025341	0.0139629	SAPCD2	UP
ENSG00000186204	81.6802	0.87825	0.468866	0.00343893	0.0175722	CYP4F12	UP
ENSG00000186205	2617	1.22726	0.426391	8.39394e-05	0.000999229	MTARC1	UP
ENSG00000186417	28.7082	1.25626	0.75678	0.00123328	0.00800474	GLDN	UP
ENSG00000186432	3184.29	0.684955	0.251097	0.000820801	0.00588836	KPNA4	UP
ENSG00000186439	30.3983	1.17233	0.340758	1.59698e-05	0.00027355	TRDN	UP
ENSG00000186453	11.2558	0.84995	0.437575	0.00333896	0.0171744	FAM228A	UP
ENSG00000186472	2.81359	0.733688	0.777002	0.0154445	0.0549817	PCLO	UP
ENSG00000186529	3885.8	0.864545	0.357627	0.00100979	0.00688948	CYP4F3	UP
ENSG00000186583	59.9418	2.75532	0.677625	9.41458e-08	4.82653e-06	SPATC1	UP
ENSG00000186642	40.7093	0.888933	0.335597	0.000485611	0.00390519	PDE2A	UP
ENSG00000186652	2.17377	0.816994	1.05353	0.0062476	0.0276699	PRG2	UP
ENSG00000186714	6.08149	1.23376	0.621216	0.000749227	0.00550146	CCDC73	UP
ENSG00000186806	11.995	0.615297	0.381715	0.0169783	0.0589612	VSIG10L	UP
ENSG00000186818	39.5259	0.777979	0.560917	0.0112753	0.0433484	LILRB4	UP
ENSG00000186908	1314.98	0.959965	0.190633	2.53625e-08	1.73913e-06	ZDHHC17	UP
ENSG00000186998	33.73	0.849655	0.617529	0.00823687	0.0341605	EMID1	UP
ENSG00000187037	1537.22	1.2346	0.375467	2.2625e-05	0.000354068	GPR141	UP
ENSG00000187116	2896.54	2.40715	0.45206	2.12127e-10	4.75801e-08	LILRA5	UP
ENSG00000187134	38.1627	0.867886	0.481928	0.00411813	0.0201476	AKR1C1	UP
ENSG00000187210	504.958	0.644212	0.233199	0.00087454	0.00616516	GCNT1	UP
ENSG00000187231	736.702	0.867842	0.202255	1.18361e-06	3.4032e-05	SESTD1	UP
ENSG00000187475	52.1103	1.03133	0.346886	0.000114366	0.00128151	H1-6	UP
ENSG00000187553	50.6167	1.49506	0.343041	1.81197e-07	7.79935e-06	CYP26C1	UP
ENSG00000187554	2667.78	2.18296	0.366148	6.16806e-12	3.27012e-09	TLR5	UP
ENSG00000187762	34.0362	1.0003	0.414893	0.000636663	0.00482704	HSPE1P11	UP
ENSG00000187775	55.7129	1.10918	0.583497	0.00135825	0.00862273	DNAH17	UP
ENSG00000187950	6.23883	2.07397	1.03244	9.49513e-05	0.00110372	OVCH1	UP
ENSG00000188215	265.596	0.721673	0.274105	0.000941114	0.00651289	DCUN1D3	UP
ENSG00000188305	635.989	0.83352	0.281673	0.000226714	0.00217575	PEAK3	UP
ENSG00000188313	2374.84	2.08945	0.457454	1.44975e-08	1.11749e-06	PLSCR1	UP
ENSG00000188315	1106.76	0.707315	0.180315	1.01578e-05	0.000189203	C3orf62	UP
ENSG00000188340	6.49995	1.94681	0.993351	0.000131221	0.00142143	OR6N2	UP
ENSG00000188404	27919.3	1.17323	0.339352	1.50059e-05	0.000259287	SELL	UP
ENSG00000188487	28.6019	1.63484	0.545388	1.79609e-05	0.000297346	INSC	UP
ENSG00000188523	21.4403	4.59532	1.61242	5.65039e-07	1.89258e-05	CFAP77	UP
ENSG00000188559	7182.75	1.60215	0.339784	2.62696e-08	1.79004e-06	RALGAPA2	UP
ENSG00000188610	12.8969	0.9732	0.66544	0.00445842	0.0214077	FAM72B	UP
ENSG00000188641	5073.42	1.08949	0.237409	1.73226e-07	7.60691e-06	DPYD	UP
ENSG00000188649	144.492	1.87976	0.502128	7.63971e-07	2.43854e-05	CC2D2B	UP
ENSG00000188672	63.0353	0.632962	0.563513	0.0281343	0.0863692	RHCE	UP
ENSG00000188761	692.804	1.26537	0.341519	4.73988e-06	0.00010298	BCL2L15	UP
ENSG00000188786	2762.27	1.26808	0.269167	6.55492e-08	3.70089e-06	MTF1	UP
ENSG00000188895	7020.74	0.863368	0.196734	7.6971e-07	2.45325e-05	MSL1	UP
ENSG00000188897	1916.78	1.1118	0.347623	4.34131e-05	0.000587591		UP
ENSG00000188906	20566.2	1.26152	0.251103	1.42947e-08	1.11371e-06	LRRK2	UP
ENSG00000188994	4483.24	0.777517	0.218157	3.265e-05	0.00047536	ZNF292	UP
ENSG00000188997	494.996	0.626774	0.15846	1.24578e-05	0.00022454	KCTD21	UP
ENSG00000189014	4.10854	1.18312	1.28393	0.00174742	0.0105159	SHLD2P3	UP
ENSG00000189067	12312.4	0.663702	0.249855	0.00110976	0.0073768	LITAF	UP
ENSG00000189068	18.0558	0.737199	0.516981	0.0130147	0.0483562	VSTM1	UP
ENSG00000189077	518.989	0.824487	0.341186	0.00117197	0.00768015	TMEM120A	UP
ENSG00000189127	295.508	3.01206	0.778882	2.05179e-07	8.5604e-06	ANKRD34B	UP
ENSG00000189159	1017.42	0.666609	0.233133	0.000589147	0.00454329	JPT1	UP
ENSG00000189221	406.362	1.83735	0.783755	6.77536e-05	0.000843963	MAOA	UP
ENSG00000189320	1.08051	0.765264	0.794873	0.0132709	0.0491513	FAM180A	UP
ENSG00000189337	480.128	1.81662	0.437597	1.74082e-07	7.62908e-06	KAZN	UP
ENSG00000196072	412.489	0.839353	0.168041	4.2777e-08	2.67196e-06	BLOC1S2	UP
ENSG00000196074	258.85	2.11604	0.43822	3.87404e-09	4.16881e-07	SYCP2	UP
ENSG00000196083	2413.42	0.89167	0.390867	0.00130241	0.00834133	IL1RAP	UP
ENSG00000196132	29.3117	0.813111	0.463288	0.00560625	0.0253727	MYT1	UP
ENSG00000196189	2784.58	1.29933	0.305779	4.8975e-07	1.70604e-05	SEMA4A	UP
ENSG00000196209	3040.99	0.634764	0.207052	0.000344382	0.00301271	SIRPB2	UP
ENSG00000196296	34.339	0.918598	0.690665	0.00633976	0.0279869	ATP2A1	UP
ENSG00000196341	52.105	0.617852	0.365994	0.0145929	0.0527183	OR8D1	UP
ENSG00000196352	9597.17	1.65434	0.442252	1.38621e-06	3.89807e-05	CD55	UP
ENSG00000196358	1002.55	1.25699	0.342494	5.5234e-06	0.000116792	NTNG2	UP
ENSG00000196371	546.777	0.640441	0.241021	0.00122017	0.0079386	FUT4	UP
ENSG00000196415	39.8119	2.20094	1.72494	0.000144608	0.00153259	PRTN3	UP
ENSG00000196511	610.982	0.663226	0.320417	0.0053202	0.0244132	TPK1	UP
ENSG00000196547	4076.38	0.874214	0.25629	4.17518e-05	0.000570074	MAN2A2	UP
ENSG00000196636	99.6053	0.987701	0.467279	0.00136517	0.00865488	SDHAF3	UP
ENSG00000196663	3337.14	0.99571	0.281428	1.82008e-05	0.000299721	TECPR2	UP
ENSG00000196747	362.012	1.33062	0.450119	4.87116e-05	0.000644066	H2AC13	UP
ENSG00000196782	866.48	0.757402	0.237074	0.000135198	0.00145773	MAML3	UP
ENSG00000196787	428.544	0.857582	0.428686	0.00286213	0.0152411	H2AC11	UP
ENSG00000196843	1166.74	0.662188	0.252147	0.00122055	0.0079387	ARID5A	UP
ENSG00000196866	380.552	1.28517	0.321283	1.42915e-06	4.00327e-05	H2AC7	UP
ENSG00000196923	1169.34	0.720424	0.215291	9.09794e-05	0.00106668	PDLIM7	UP
ENSG00000196946	5.85031	0.716088	0.654238	0.0181754	0.0621486	ZNF705A	UP
ENSG00000197006	3846.72	1.73367	0.379164	3.4438e-08	2.23457e-06	METTL9	UP
ENSG00000197013	895.265	0.661542	0.227627	0.000518331	0.00410698	ZNF429	UP
ENSG00000197045	491.656	0.868398	0.228129	9.30294e-06	0.00017661	GMFB	UP
ENSG00000197061	621	0.697508	0.358032	0.00609582	0.0271693	H4C3	UP
ENSG00000197063	772.807	1.39764	0.26249	2.16965e-09	2.73712e-07	MAFG	UP
ENSG00000197081	19611.3	0.649931	0.234773	0.000838544	0.00598472	IGF2R	UP
ENSG00000197083	4.55143	1.09933	0.975818	0.00329793	0.0170117	ZNF300P1	UP
ENSG00000197153	135.56	1.45597	0.58655	0.000122811	0.00135235	H3C12	UP
ENSG00000197208	771.752	1.55491	0.304717	4.4924e-09	4.69478e-07	SLC22A4	UP
ENSG00000197249	14434.6	0.901665	0.294583	0.000129341	0.00140777	SERPINA1	UP
ENSG00000197261	152.29	0.607621	0.199207	0.000408207	0.00342066	C6orf141	UP
ENSG00000197272	10.5335	0.917443	0.516242	0.00352498	0.0178941	IL27	UP
ENSG00000197321	4235.74	0.753736	0.246773	0.000221217	0.00213336	SVIL	UP
ENSG00000197324	11595.9	0.682905	0.233138	0.000440852	0.0036326	LRP10	UP
ENSG00000197329	3715.13	0.877189	0.247546	2.52819e-05	0.000385922	PELI1	UP
ENSG00000197405	6139.41	0.667045	0.192809	7.44933e-05	0.000910208	C5AR1	UP
ENSG00000197506	70.2908	2.62037	0.78319	1.35412e-06	3.82266e-05	SLC28A3	UP
ENSG00000197561	239.7	2.93106	1.31164	1.76236e-05	0.000293222	ELANE	UP
ENSG00000197601	2604.06	1.19373	0.203174	1.49746e-10	3.65732e-08	FAR1	UP
ENSG00000197632	52.4854	0.947541	0.423745	0.00118822	0.00777262	SERPINB2	UP
ENSG00000197647	89.6389	1.05906	0.335125	5.74477e-05	0.000738072	ZNF433	UP
ENSG00000197712	204.501	0.704096	0.246928	0.000518553	0.00410698	FAM114A1	UP
ENSG00000197748	5.31134	1.35607	0.77713	0.000789999	0.0057345	CFAP43	UP
ENSG00000197771	1688.67	0.735064	0.14882	8.06734e-08	4.29804e-06	MCMBP	UP
ENSG00000197818	1906.4	1.00013	0.256219	4.33251e-06	9.6523e-05	SLC9A8	UP
ENSG00000197860	953.895	0.744598	0.248584	0.000278493	0.00255319	SGTB	UP
ENSG00000197930	1810.23	0.905776	0.196874	2.52972e-07	1.01268e-05	ERO1A	UP
ENSG00000197943	84914.4	1.09858	0.191685	4.16829e-10	8.08982e-08	PLCG2	UP
ENSG00000197956	5502.96	1.04607	0.220097	8.69693e-08	4.55531e-06	S100A6	UP
ENSG00000198001	1813.64	0.786424	0.234553	6.93896e-05	0.000858465	IRAK4	UP
ENSG00000198018	689.351	1.10562	0.587383	0.00142452	0.00895974	ENTPD7	UP
ENSG00000198019	395.136	1.70504	0.377508	4.83868e-08	2.93795e-06	FCGR1BP	UP
ENSG00000198053	8071.12	1.21698	0.262589	1.05722e-07	5.18753e-06	SIRPA	UP
ENSG00000198060	417.192	0.716665	0.252768	0.000519005	0.00410838	MARCHF5	UP
ENSG00000198113	616.327	0.733315	0.149378	9.47667e-08	4.83555e-06	TOR4A	UP
ENSG00000198189	2204.28	0.656238	0.167606	1.29412e-05	0.000231202	HSD17B11	UP
ENSG00000198216	664.662	1.87074	0.458618	2.04916e-07	8.5604e-06	CACNA1E	UP
ENSG00000198258	813.162	0.799878	0.245795	9.4084e-05	0.00109481	UBL5	UP
ENSG00000198355	934.315	1.04318	0.27855	7.27534e-06	0.000145302	PIM3	UP
ENSG00000198363	4685.15	2.68423	0.467312	2.26443e-11	8.85097e-09	ASPH	UP
ENSG00000198369	102.151	0.951896	0.340145	0.000252138	0.00235992	SPRED2	UP
ENSG00000198604	5255.77	1.30762	0.314196	6.94287e-07	2.25924e-05	BAZ1A	UP
ENSG00000198673	468.482	1.26226	0.283336	2.17376e-07	9.0002e-06	TAFA2	UP
ENSG00000198734	4347.57	2.00576	0.399665	1.84878e-09	2.43558e-07	F5	UP
ENSG00000198814	2996.69	1.7432	0.361975	1.05762e-08	8.98028e-07	GK	UP
ENSG00000198818	515.068	0.955268	0.173951	2.17841e-09	2.73712e-07	SFT2D1	UP
ENSG00000198829	53.397	2.13687	0.664851	3.20487e-06	7.61358e-05	SUCNR1	UP
ENSG00000198833	4127.59	1.59756	0.256656	6.60487e-12	3.41834e-09	UBE2J1	UP
ENSG00000198843	1199.17	0.962186	0.206675	1.68678e-07	7.46752e-06	SELENOT	UP
ENSG00000198898	2507.3	1.1747	0.204657	3.44561e-10	7.06579e-08	CAPZA2	UP
ENSG00000198929	63.8546	2.81312	0.657096	3.9438e-08	2.51397e-06	NOS1AP	UP
ENSG00000198933	494.557	0.62479	0.288224	0.00493453	0.0230671	TBKBP1	UP
ENSG00000203710	17859.9	2.42808	0.376946	2.40856e-13	2.9086e-10	CR1	UP
ENSG00000203760	12.6437	1.04834	0.523149	0.00138369	0.00874995	CENPW	UP
ENSG00000203811	388.996	2.15742	0.611924	1.04354e-06	3.12014e-05	H3C14	UP
ENSG00000203814	1414.52	0.601461	0.237361	0.00206083	0.0118917	H2BC18	UP
ENSG00000203880	1584.12	1.34046	0.26816	1.35466e-08	1.06304e-06	PCMTD2	UP
ENSG00000204020	665.523	1.93385	0.548539	1.52822e-06	4.21561e-05	LIPN	UP
ENSG00000204160	5724.35	0.641275	0.243382	0.00129874	0.00832031	ZDHHC18	UP
ENSG00000204197	2.26597	0.914926	0.921217	0.00653851	0.0286374	KIFC1	UP
ENSG00000204388	12.2231	19.6011	5.07822	2.97581e-07	1.1529e-05	HSPA1B	UP
ENSG00000204397	729.801	1.0299	0.263111	3.83744e-06	8.74352e-05	CARD16	UP
ENSG00000204577	1646.2	0.790401	0.637059	0.0119933	0.0454454	LILRB3	UP
ENSG00000204634	1019.3	1.2123	0.324736	4.90772e-06	0.000106148	TBC1D8	UP
ENSG00000204701	6.70592	0.795478	0.415518	0.00439811	0.0211602	OR2J3	UP
ENSG00000204791	36.7501	3.39081	0.865187	1.60268e-07	7.18841e-06	SMPD5	UP
ENSG00000204933	61.599	3.66085	1.66848	6.3172e-06	0.000129667	CD177P1	UP
ENSG00000204936	7139.82	6.86939	0.966613	2.85871e-18	3.10699e-14	CD177	UP
ENSG00000205038	361.719	1.51555	0.437613	5.57037e-06	0.000117442	PKHD1L1	UP
ENSG00000205126	2.68281	0.730296	0.810115	0.0149086	0.0536092	ACCSL	UP
ENSG00000205177	2.62783	1.19023	1.10063	0.0022985	0.0129941	C11orf91	UP
ENSG00000205269	1340.63	0.968587	0.186264	1.04713e-08	8.92608e-07	TMEM170B	UP
ENSG00000205423	613.416	1.00766	0.248072	2.20259e-06	5.69295e-05	CNEP1R1	UP
ENSG00000205502	1.34869	0.659	0.777021	0.0208338	0.0692135	C2CD4B	UP
ENSG00000206047	15156.9	3.7883	0.909354	5.5013e-08	3.25836e-06	DEFA1	UP
ENSG00000206560	780.904	0.655401	0.227909	0.000586213	0.00452664	ANKRD28	UP
ENSG00000211592	15553.9	0.866385	0.525872	0.00540264	0.0246717	IGKC	UP
ENSG00000211598	553.434	1.28045	0.759335	0.00109624	0.0073321	IGKV4-1	UP
ENSG00000211638	68.5083	1.96724	0.954501	0.000102472	0.00117049	IGLV8-61	UP
ENSG00000211640	70.5997	1.64563	0.77688	0.000175443	0.0017746	IGLV6-57	UP
ENSG00000211642	13.2782	0.660822	0.78298	0.0204358	0.0682356	IGLV10-54	UP
ENSG00000211659	124.543	0.849138	0.623135	0.00835768	0.0345343	IGLV3-25	UP
ENSG00000211668	205.886	1.2696	0.719471	0.000999446	0.0068296	IGLV2-11	UP
ENSG00000211675	1547.6	0.998384	0.576541	0.00277084	0.0149084	IGLC1	UP
ENSG00000211677	6603.41	0.88824	0.566474	0.00555181	0.0251848	IGLC2	UP
ENSG00000211679	2414	0.655072	0.435306	0.0169856	0.0589613	IGLC3	UP
ENSG00000211893	1416.47	0.677294	0.659172	0.0222201	0.0725876	IGHG2	UP
ENSG00000211897	459.192	0.783055	0.66776	0.0127966	0.0476795	IGHG3	UP
ENSG00000212864	20.2191	0.7235	0.438156	0.00986408	0.0391861	RNF208	UP
ENSG00000213083	11.4626	2.34803	1.28888	8.31601e-05	0.000995396	VPS26CP1	UP
ENSG00000213085	132.191	0.820104	0.441743	0.00448475	0.0214914	CFAP45	UP
ENSG00000213172	44.0998	0.67121	0.443829	0.0156091	0.0554855		UP
ENSG00000213204	71.4541	0.701339	0.214409	0.000128519	0.00140165		UP
ENSG00000213246	967.471	0.655217	0.157679	4.66268e-06	0.000101796	SUPT4H1	UP
ENSG00000213341	711.61	0.817187	0.210386	7.98512e-06	0.00015581	CHUK	UP
ENSG00000213347	972.002	1.29656	0.319369	1.0894e-06	3.22618e-05	MXD3	UP
ENSG00000213386	5.18617	1.62666	1.02525	0.000490819	0.00393546		UP
ENSG00000213478	1.6969	0.670038	0.76276	0.0204892	0.0683943	CFL1P2	UP
ENSG00000213549	11.2476	1.15405	0.458575	0.000288934	0.00262237		UP
ENSG00000213625	1213.65	0.825177	0.164957	4.29368e-08	2.67426e-06	LEPROT	UP
ENSG00000213639	4486.39	0.863573	0.241095	2.28144e-05	0.000356519	PPP1CB	UP
ENSG00000213714	34.8331	0.833773	0.230857	2.24095e-05	0.000352217	FAM209B	UP
ENSG00000213722	86.5734	0.652701	0.93684	0.0128393	0.0478054	DDAH2	UP
ENSG00000213931	10.1704	0.825968	0.87492	0.00948099	0.0380508	HBE1	UP
ENSG00000213937	109.873	0.846722	0.267297	0.000108158	0.00122322	CLDN9	UP
ENSG00000213999	86.6278	0.737705	0.27534	0.000770464	0.00561994	MEF2B	UP
ENSG00000214050	8.58397	0.720389	0.402852	0.00774599	0.0325173	FBXO16	UP
ENSG00000214189	26.8308	1.35984	0.803386	0.000850778	0.00604753	ZNF788P	UP
ENSG00000214212	1019.47	0.682094	0.230359	0.000398994	0.00336813	C19orf38	UP
ENSG00000214237	5.26875	3.30304	1.21659	4.41127e-06	9.76453e-05	MINDY4B	UP
ENSG00000214456	807.34	1.59802	0.445287	2.83262e-06	6.93386e-05	PLIN5	UP
ENSG00000214558	12.2714	0.918964	0.342816	0.000399401	0.00336935	ZC3H11C	UP
ENSG00000214796	1.34588	1.16384	0.996779	0.00261777	0.0142827	TUBA5P	UP
ENSG00000214975	27.1854	0.896773	0.543398	0.00474207	0.0224523	PPIAP29	UP
ENSG00000215048	16.0583	17.5514	6.39274	1.15616e-06	3.35534e-05	HLA-DPB1	UP
ENSG00000215114	2922.22	1.21909	0.259147	7.56664e-08	4.10165e-06	UBXN2B	UP
ENSG00000215156	95.7	2.58766	0.536594	3.01759e-09	3.43421e-07		UP
ENSG00000215302	104.952	0.626068	0.342231	0.0106301	0.0415287	WHAMMP4	UP
ENSG00000215472	29.5418	0.663925	0.796711	0.0196112	0.066084	RPL17-C18orf32	UP
ENSG00000215717	1003.97	0.69009	0.170415	6.37218e-06	0.000130549	TMEM167B	UP
ENSG00000216316	58.0698	0.718679	0.255433	0.000551017	0.00432399	RPL13AP15	UP
ENSG00000217083	21.8117	1.40417	0.639483	0.000282158	0.00257592	MTCO2P33	UP
ENSG00000217128	3250.04	1.23556	0.230288	2.515e-09	3.02036e-07	FNIP1	UP
ENSG00000217159	12.3105	1.17592	0.471314	0.000284482	0.00259604	LARP1P1	UP
ENSG00000217275	33.8462	2.75922	0.51272	1.88906e-10	4.36834e-08		UP
ENSG00000217512	22.663	0.789099	0.319372	0.00115326	0.00760341		UP
ENSG00000217555	1144.02	1.28995	0.251241	7.6203e-09	7.10912e-07	CKLF	UP
ENSG00000217929	1589.32	1.09698	0.294111	6.70761e-06	0.000136265	SEPTIN14P6	UP
ENSG00000218189	2.83038	0.671566	0.994273	0.0096238	0.0384687	POM121L14P	UP
ENSG00000218690	1.72571	0.786281	0.732237	0.012671	0.0474062	H2AC10P	UP
ENSG00000218813	1.53291	0.711537	0.803996	0.0161811	0.0569141		UP
ENSG00000219814	23.6701	0.934896	0.655411	0.00542441	0.0247347	RPL23AP47	UP
ENSG00000220008	96.2558	0.698797	0.2138	0.000131026	0.00142121	LINGO3	UP
ENSG00000220494	11.9092	1.09556	0.576902	0.00143172	0.00899199	YAP1P1	UP
ENSG00000221869	2345.08	1.04494	0.306944	2.58097e-05	0.000390142	CEBPD	UP
ENSG00000221986	3.54422	0.775159	0.767631	0.0130728	0.0485333	MYBPHL	UP
ENSG00000222009	305.899	0.878654	0.344085	0.000660844	0.00497223	BTBD19	UP
ENSG00000223350	12.6487	1.03826	0.944868	0.00414696	0.0202522	IGLV9-49	UP
ENSG00000223417	64.8939	0.610708	0.22202	0.00104659	0.0070717	TRIM49D1	UP
ENSG00000223549	5.26766	1.29951	0.624475	0.000498789	0.00398609	MTND5P28	UP
ENSG00000223584	17.5378	1.05233	0.493776	0.00103932	0.00704008	TVP23CP1	UP
ENSG00000223609	3971.42	1.03563	0.715143	0.00353783	0.0179342	HBD	UP
ENSG00000223654	603.197	0.769871	0.584051	0.0125097	0.0469239	FLOT1	UP
ENSG00000223819	53.3146	0.86623	0.270523	9.00543e-05	0.00105869	PPIAP89	UP
ENSG00000224025	11.1912	0.642144	0.471242	0.0219713	0.0720177		UP
ENSG00000224067	92.9635	2.44105	0.545613	1.58887e-08	1.19921e-06		UP
ENSG00000224080	19.2142	0.997664	0.300925	4.04732e-05	0.00055611	UBE2FP1	UP
ENSG00000224081	353.657	1.06705	0.277418	4.58824e-06	0.000100539	SLC44A3-AS1	UP
ENSG00000224083	434.055	1.41247	0.2553	6.70898e-10	1.12507e-07	MTCO1P11	UP
ENSG00000224159	8.49662	0.941108	0.531119	0.00323851	0.0167848	HMGB1P9	UP
ENSG00000224273	5.53633	1.25159	0.836303	0.00156354	0.00963339	RABGEF1P3	UP
ENSG00000224552	175.645	0.860856	0.33681	0.000699255	0.00519293	ABHD16A	UP
ENSG00000224672	49.0155	1.24151	0.370941	1.81959e-05	0.000299721	RPL17P10	UP
ENSG00000224940	23.7799	2.11611	0.844681	2.76179e-05	0.000412031	PRRT4	UP
ENSG00000225008	5.94654	1.37745	0.700152	0.000493764	0.00395466	TWF1P2	UP
ENSG00000225314	35.7955	0.926018	0.402775	0.00109966	0.00734133	CDCA3P1	UP
ENSG00000225402	3.51058	0.616365	0.527696	0.0300406	0.0906931		UP
ENSG00000225422	9.71617	2.61409	0.824608	2.39448e-06	6.10184e-05	RBMS1P1	UP
ENSG00000225447	59.3661	0.712032	0.238696	0.000329164	0.00290383	RPS15AP10	UP
ENSG00000225568	18.2936	0.689184	0.358696	0.00669194	0.0291401		UP
ENSG00000225697	343.174	1.11863	0.392001	0.000126093	0.00138289	SLC26A6	UP
ENSG00000225808	62.226	1.13937	0.274972	1.13208e-06	3.31237e-05	DNAJC19P5	UP
ENSG00000225840	286.247	0.868454	0.622835	0.00744611	0.0315325		UP
ENSG00000225873	595.553	1.77005	0.422348	1.67171e-07	7.43109e-06	C3orf86P	UP
ENSG00000225901	13.2194	1.33498	0.456066	5.2394e-05	0.000682787	MTND2P9	UP
ENSG00000226241	3.88036	0.637694	0.737731	0.0244814	0.0778683		UP
ENSG00000226254	5.84964	1.35701	0.627474	0.000349965	0.00305142	PTP4A1P3	UP
ENSG00000226259	9.14951	0.741014	1.04501	0.00713607	0.0305288	GTF2H2B	UP
ENSG00000226289	4.06631	0.893	0.658443	0.00692903	0.0298357	CDCA4P3	UP
ENSG00000226318	93.2153	0.640785	0.203444	0.00025246	0.00236116	RPS3AP38	UP
ENSG00000226479	1195.18	0.875583	0.22476	6.33415e-06	0.000129892	TMEM185B	UP
ENSG00000226634	164.537	0.695819	0.5277	0.0178216	0.0612276	DDAH2	UP
ENSG00000226651	3236.47	1.26798	0.239266	3.35044e-09	3.69688e-07	CLIC1	UP
ENSG00000226668	0.950457	0.728568	0.810182	0.0150052	0.0538676		UP
ENSG00000226949	3.27298	0.741119	0.718801	0.0157665	0.0558899	OR6K5P	UP
ENSG00000226987	6.67678	0.860231	0.41089	0.00230008	0.0129963		UP
ENSG00000227001	83.9306	0.720039	0.226231	0.000162648	0.00167638	NBPF2P	UP
ENSG00000227032	128.753	0.855745	0.337528	0.000754572	0.00552632	RPS2P36	UP
ENSG00000227268	127.386	0.628605	0.189352	0.000146502	0.00154738	KLLN	UP
ENSG00000227315	41.4819	0.735111	1.06739	0.00648112	0.028442	NEU1	UP
ENSG00000227383	81.9115	0.920884	0.350054	0.000458555	0.00374019	RPL35AP2	UP
ENSG00000227560	13.8839	0.725573	0.404787	0.00751584	0.0317629	RPS15AP30	UP
ENSG00000227730	73.253	1.48921	0.309789	2.35698e-08	1.63686e-06	MTND6P5	UP
ENSG00000228097	101.985	1.0934	0.306817	1.26738e-05	0.000227678	MTATP6P11	UP
ENSG00000228166	184.648	1.24675	0.255317	2.98785e-08	1.98614e-06	MTND1P11	UP
ENSG00000228278	33.6372	1.31358	0.744243	0.000869319	0.00614317	ORM2	UP
ENSG00000228430	24.5213	0.670252	0.27045	0.00180243	0.0107695		UP
ENSG00000228446	83.4586	0.667642	0.194713	8.32969e-05	0.000995396	ANKRD49P1	UP
ENSG00000228463	1115.33	0.784202	0.264736	0.000267684	0.00247592		UP
ENSG00000228716	467.671	1.08051	0.318268	2.41611e-05	0.000372725	DHFR	UP
ENSG00000228964	420.331	24.8399	3.26391	1.0046e-14	2.18371e-11	HLA-B	UP
ENSG00000228974	1.78207	1.81976	1.31381	0.000374768	0.00321355		UP
ENSG00000229054	23.7636	0.69903	0.237549	0.000395367	0.00334225	RPS29P14	UP
ENSG00000229216	19.1104	0.618666	0.325014	0.00936837	0.0376972	PPIAP9	UP
ENSG00000229253	73.5402	0.687451	0.864473	0.0153027	0.054602	ZBTB22	UP
ENSG00000229314	568.43	1.83807	0.675516	2.48803e-05	0.000380862	ORM1	UP
ENSG00000229419	101.454	0.977024	0.458087	0.00135975	0.0086272	RALGAPA1P1	UP
ENSG00000229644	2294.98	1.44698	0.625461	0.000190097	0.001892	NAMPTP1	UP
ENSG00000229648	18.909	1.80824	0.538136	3.61461e-06	8.34371e-05	RPSAP22	UP
ENSG00000229706	19.1104	0.618666	0.325014	0.00936837	0.0376972	PPIAP9	UP
ENSG00000229808	155.839	0.679719	0.269837	0.00154644	0.00954001		UP
ENSG00000229833	255.155	0.652449	0.302492	0.00451141	0.0216001	PET100	UP
ENSG00000229894	2.74999	1.3715	1.09771	0.00131094	0.00839346	GK3	UP
ENSG00000229899	109.684	1.30778	0.295782	2.26197e-07	9.24219e-06		UP
ENSG00000230021	1908.82	1.95294	0.393419	2.78525e-09	3.28621e-07		UP
ENSG00000230034	11.5034	20.4867	4.61158	1.27677e-07	6.05966e-06	PSMB8	UP
ENSG00000230143	119.64	0.657078	0.343502	0.00779771	0.0326776	FLOT1	UP
ENSG00000230162	3.91157	1.09658	0.679876	0.00229126	0.01296	CT45A11P	UP
ENSG00000230225	161.577	1.36726	0.303816	1.36749e-07	6.40273e-06	MTND5P14	UP
ENSG00000230359	20.2432	1.25537	0.357964	1.00348e-05	0.000187556	TPI1P2	UP
ENSG00000230425	2.06041	0.717104	0.950716	0.0107937	0.0420076	RSU1P1	UP
ENSG00000230593	4.64988	0.979307	0.545355	0.0026737	0.0144969	PPIAP40	UP
ENSG00000230685	2837.04	0.61393	0.220785	0.000941572	0.00651399	CLIC1	UP
ENSG00000230783	9.27784	0.692109	0.347285	0.00564016	0.0254727	RPS3AP13	UP
ENSG00000230829	4.37521	1.4054	1.27518	0.0011099	0.0073768		UP
ENSG00000231047	58.4254	1.18123	0.495925	0.000371419	0.00319364	GCNT1P3	UP
ENSG00000231123	19.3063	1.17406	0.469248	0.000281098	0.0025684	SPATA20P1	UP
ENSG00000231325	30.4208	0.668008	0.372268	0.00954743	0.0382619	LY6G5C	UP
ENSG00000231615	57.6104	1.08196	0.365159	0.000101141	0.00116016		UP
ENSG00000231665	7.37245	0.724316	0.539994	0.0151961	0.0543642	OGFOD1P1	UP
ENSG00000231744	7.24625	0.632683	0.471099	0.0235404	0.075695		UP
ENSG00000231947	1.017	0.625096	0.739721	0.025704	0.0807823	MTND2P24	UP
ENSG00000232125	21.5854	2.14546	0.875575	3.05186e-05	0.000447627	DYTN	UP
ENSG00000232273	1.23658	1.11726	0.945107	0.00309755	0.0162597	FTH1P1	UP
ENSG00000232280	2566.11	1.31629	0.318357	7.60433e-07	2.43081e-05	FLOT1	UP
ENSG00000232334	253.317	0.708743	0.264943	0.000874132	0.00616515		UP
ENSG00000232373	73.7239	0.770753	0.309403	0.00116837	0.00766585	MTCYBP3	UP
ENSG00000232407	33.6772	1.06926	0.315351	2.53105e-05	0.000386087	PPIAP70	UP
ENSG00000232450	79.2161	2.15462	0.404938	2.72202e-10	5.91685e-08		UP
ENSG00000232528	249.926	1.10155	0.308838	1.22597e-05	0.000221336		UP
ENSG00000232587	264.061	0.703269	0.179894	1.09115e-05	0.000200494	EEF1A1P3	UP
ENSG00000232599	18.0639	2.52812	0.918185	8.68159e-06	0.000166706		UP
ENSG00000232915	26.7829	0.993988	0.372912	0.000324959	0.00287438	RNF14P1	UP
ENSG00000233013	575.014	0.816769	0.31996	0.000827304	0.00592524	FAM157B	UP
ENSG00000233056	22.7088	0.669815	0.370594	0.00922849	0.0372654	ERVH48-1	UP
ENSG00000233072	13.7186	0.924817	0.425954	0.00150732	0.00935866	RPS15AP6	UP
ENSG00000233076	196.64	1.17351	0.690164	0.00152888	0.00946011	DDAH2	UP
ENSG00000233287	2.99832	0.657793	0.611319	0.0248516	0.0787232		UP
ENSG00000233317	17.072	1.04661	0.450543	0.000677203	0.00506202	MTCO3P1	UP
ENSG00000233369	4083.28	0.783637	0.2039	1.05933e-05	0.000195972	GTF2IP4	UP
ENSG00000233419	1.47283	0.675194	0.739739	0.0208015	0.0691696	IFITM3P7	UP
ENSG00000233595	4.25721	1.98186	1.05636	0.000144556	0.00153259	MTND2P29	UP
ENSG00000233750	81.032	0.640767	0.273831	0.00296746	0.0156981	CICP27	UP
ENSG00000234000	307.319	20.2701	3.5691	4.27883e-09	4.53702e-07	PPP1R18	UP
ENSG00000234009	19.5256	0.988379	0.347259	0.000193886	0.00192179	RPL5P34	UP
ENSG00000234232	3.16317	0.782488	0.864744	0.0112287	0.0432225	PDE4DIPP7	UP
ENSG00000234282	15.0164	0.711437	0.433797	0.0105982	0.0414264		UP
ENSG00000234340	19.0931	0.616038	0.283788	0.00508288	0.0235436		UP
ENSG00000234358	30.8899	1.38293	0.429342	1.83421e-05	0.000300907	RPL7AP42	UP
ENSG00000234383	66.2055	0.7062	0.409693	0.00931509	0.0375384	CTBP2P8	UP
ENSG00000234415	3.37073	1.73866	1.31073	0.000465513	0.00377711	RPL5P7	UP
ENSG00000234424	23.604	0.932244	0.604423	0.00478531	0.0226028		UP
ENSG00000234518	75.1544	0.783272	0.294787	0.000692045	0.00514818	PTGES3P1	UP
ENSG00000234534	72.8822	1.26595	0.276913	1.26645e-07	6.03701e-06	CSNK1G2P1	UP
ENSG00000234745	10829.3	0.766011	0.733741	0.0139231	0.0508394	HLA-B	UP
ENSG00000234788	13.6999	0.74433	0.442104	0.00851953	0.035067	HSPA8P3	UP
ENSG00000234816	3.69315	1.08377	0.725744	0.00280397	0.0150382	H2AC5P	UP
ENSG00000234895	1.92283	0.758936	0.817323	0.0132106	0.0489658	OR52X1P	UP
ENSG00000235039	1.61096	0.997638	0.873022	0.00492594	0.0230494	MTND6P12	UP
ENSG00000235090	49.125	0.668714	0.398019	0.0118729	0.0451454	RPL7L1P3	UP
ENSG00000235098	10.1941	0.709733	0.368277	0.0060683	0.0270744	ANKRD65	UP
ENSG00000235568	7466.22	0.623511	0.192515	0.000199713	0.00196545	NFAM1	UP
ENSG00000235655	115.134	22.1627	2.80888	1.37101e-15	3.72522e-12	H3P6	UP
ENSG00000235750	4031.72	0.734911	0.208489	4.43714e-05	0.000596476	KIAA0040	UP
ENSG00000235912	28.5437	0.977106	0.563999	0.00300665	0.0158672		UP
ENSG00000235917	146.441	1.39335	0.277132	1.02716e-08	8.86005e-07	MTCO2P11	UP
ENSG00000235925	2.28763	1.34691	1.27053	0.00128078	0.00823676	LY6G6C	UP
ENSG00000235995	1.19717	0.901515	0.935405	0.00672022	0.0292291	UBE2V1P6	UP
ENSG00000236073	3.89745	0.786559	0.49992	0.00851875	0.035067		UP
ENSG00000236085	4.01863	0.667508	1.00263	0.00926753	0.0373883	ACTG1P4	UP
ENSG00000236187	12.5374	0.947748	0.346551	0.000309278	0.00275411	GJA6P	UP
ENSG00000236252	10.0571	0.770069	0.353565	0.00266368	0.0144643		UP
ENSG00000236254	217.98	1.44427	0.260159	5.56189e-10	9.7499e-08	MTND4P14	UP
ENSG00000236271	936.628	1.66433	0.405676	3.26083e-07	1.24395e-05	FLOT1	UP
ENSG00000236409	35.4742	1.94362	0.372187	7.42054e-10	1.16585e-07	NRADDP	UP
ENSG00000236438	811.266	0.862026	0.351953	0.000935351	0.00648126	FAM157A	UP
ENSG00000236567	183.265	0.994319	0.267305	9.14418e-06	0.000174052	TCF3P1	UP
ENSG00000236785	89.7966	2.92356	0.789878	3.70884e-07	1.36642e-05	SDR42E1P5	UP
ENSG00000237094	12.7208	2.39566	0.771022	3.42337e-06	8.03469e-05		UP
ENSG00000237110	0.956802	0.623402	0.80961	0.0218556	0.0717635	TAAR9	UP
ENSG00000237135	220.934	1.78803	0.458662	5.2586e-07	1.7988e-05	DDX10P1	UP
ENSG00000237155	255.317	0.847443	0.686282	0.00921684	0.0372322	IER3	UP
ENSG00000237169	28.2931	1.02095	0.377533	0.000266143	0.00246387	RPL12P27	UP
ENSG00000237273	2.40317	0.920172	0.814649	0.00682795	0.0295477	RSL24D1P8	UP
ENSG00000237470	3.11812	0.963191	0.738656	0.00535705	0.0245281	DCLRE1CP1	UP
ENSG00000237649	56.5394	1.70946	0.578836	1.69455e-05	0.000284435	KIFC1	UP
ENSG00000237711	187.966	1.48851	0.283179	2.44839e-09	2.97322e-07	MTCO3P11	UP
ENSG00000237719	1.43797	0.657389	0.716933	0.0232219	0.075014		UP
ENSG00000237765	406.826	0.879931	0.261691	4.88968e-05	0.000645728	FAM200B	UP
ENSG00000237788	183.593	0.73945	0.220575	8.26854e-05	0.000990266		UP
ENSG00000237827	101.532	1.08977	0.274089	2.56722e-06	6.39761e-05	RPS15AP29	UP
ENSG00000237833	5.07482	0.958794	0.768665	0.00563565	0.0254629	ETS2P1	UP
ENSG00000238061	18.8355	0.684674	0.254518	0.000920811	0.00640296		UP
ENSG00000238152	19.4107	1.21061	0.511906	0.000351307	0.00305821	OR7E140P	UP
ENSG00000239264	2724.22	0.645215	0.459825	0.020566	0.0685964	TXNDC5	UP
ENSG00000239511	24.5394	1.42587	0.8463	0.000712201	0.00527286	POM121L7P	UP
ENSG00000239521	90.9353	0.641301	0.184742	7.95868e-05	0.000957108	CASTOR3P	UP
ENSG00000239642	10.9606	0.620914	0.84451	0.0197296	0.0663667	MEIKIN	UP
ENSG00000239839	3654.17	2.56084	1.21495	3.72101e-05	0.000521493	DEFA3	UP
ENSG00000239887	45.802	2.49716	0.677919	4.32092e-07	1.5499e-05	C1orf226	UP
ENSG00000239893	2.49857	0.771762	0.667072	0.013582	0.0499885	ZNF736P9Y	UP
ENSG00000239998	1052.45	0.724015	0.369113	0.00530757	0.0243758	LILRA2	UP
ENSG00000240003	24.5524	1.41196	0.478851	3.90609e-05	0.000541152	RPL7P24	UP
ENSG00000240047	28.82	1.55351	0.466951	7.92134e-06	0.000154705	RPS3AP32	UP
ENSG00000240531	109.148	0.678427	0.314008	0.00401513	0.0197593	RPL21P123	UP
ENSG00000240669	60.3774	0.979654	0.324461	0.000115734	0.0012921		UP
ENSG00000240809	79.2596	0.734827	0.254853	0.000415369	0.00346864	CAP1P1	UP
ENSG00000240934	5.18115	1.03193	0.607515	0.00256865	0.0140997		UP
ENSG00000240950	2.91718	0.80312	0.934936	0.00912044	0.0369385	RPL8P3	UP
ENSG00000241157	109.86	1.38965	0.262094	2.49535e-09	3.01341e-07	RPL32P32	UP
ENSG00000241170	113.963	0.918165	0.268757	3.57155e-05	0.000507086	RPL31P46	UP
ENSG00000241286	179.94	0.813634	0.22349	2.14293e-05	0.000341251	RPL29P25	UP
ENSG00000241318	4.10524	0.682862	0.776752	0.0189867	0.0643582	WDR82P2	UP
ENSG00000241319	16.5634	0.737631	0.345963	0.00338556	0.0173553	SETP6	UP
ENSG00000241597	25.9518	0.939123	0.405573	0.00100673	0.00687505		UP
ENSG00000241627	1.72898	1.1398	0.965574	0.00285364	0.0152145	UBQLN4P1	UP
ENSG00000241635	83.5653	0.660136	0.216577	0.000328011	0.00289598	UGT1A1	UP
ENSG00000241721	34.3913	0.936217	0.40285	0.000995802	0.00681112	SUMO1P1	UP
ENSG00000241828	4.08825	0.862739	0.793599	0.0087959	0.0359054		UP
ENSG00000241917	4.01364	0.868117	0.675136	0.00815438	0.0339291		UP
ENSG00000241942	1.04783	0.767332	0.822229	0.0127007	0.0474519	RPS20P20	UP
ENSG00000242092	47.5791	22.2211	3.26747	4.62988e-12	2.64841e-09	HLA-DMB	UP
ENSG00000242285	5.87789	0.826419	0.625043	0.00958795	0.0383818	RPL6P8	UP
ENSG00000242324	216.443	1.29017	0.276166	7.50186e-08	4.0815e-06		UP
ENSG00000242525	51.3686	0.86093	0.249749	3.81547e-05	0.000531306	OR7E100P	UP
ENSG00000242534	168.967	0.606136	0.489733	0.0299896	0.090577	IGKV2D-28	UP
ENSG00000242550	146.799	1.57435	0.494511	1.18971e-05	0.000215506	SERPINB10	UP
ENSG00000242583	27.1904	0.634444	0.351442	0.0107792	0.0419754	KMT5AP3	UP
ENSG00000242616	943.127	1.79505	0.376543	1.14616e-08	9.47307e-07	GNG10	UP
ENSG00000242661	17.9374	1.94094	0.537374	1.09686e-06	3.2307e-05	RPS3AP43	UP
ENSG00000242948	33.2512	0.642117	0.301569	0.00504033	0.0234056	EPS15P1	UP
ENSG00000242979	4.08921	0.652783	0.472115	0.020377	0.0680952	RPS15AP18	UP
ENSG00000242986	3.62164	1.09483	0.880272	0.00331152	0.0170696	RPL21P99	UP
ENSG00000243130	2.51863	0.989983	1.14186	0.00351585	0.017873	PSG11	UP
ENSG00000243284	10.1559	0.718131	0.611099	0.0176621	0.0607952	VSIG8	UP
ENSG00000243302	4995.46	0.846136	0.292685	0.000269922	0.00249037		UP
ENSG00000243414	146.672	0.644508	0.36298	0.0109634	0.0424849	TICAM2	UP
ENSG00000243417	11.8755	1.04117	0.519805	0.00142306	0.00895834	RPS3AP18	UP
ENSG00000243469	1.55502	0.885936	0.870651	0.00764338	0.0321922	RPL7P51	UP
ENSG00000243607	20.6655	1.16461	0.341199	1.79435e-05	0.000297285	RPL35AP26	UP
ENSG00000243609	143.874	0.665048	0.26767	0.00180943	0.0107893	RPS2P44	UP
ENSG00000243627	22.5503	2.12281	0.810777	2.01639e-05	0.000324876	SMIM34	UP
ENSG00000243646	2845.51	0.937857	0.219468	1.05383e-06	3.14659e-05	IL10RB	UP
ENSG00000243648	9.31953	2.04707	1.05845	0.000115279	0.001289		UP
ENSG00000243695	22.9198	0.640337	0.461934	0.021515	0.0708699		UP
ENSG00000243806	71.0319	2.44931	0.338045	8.613e-16	2.67458e-12	RPL7P18	UP
ENSG00000243979	9.90338	0.930036	0.390692	0.000880706	0.00619544		UP
ENSG00000244115	293.889	1.43252	0.341176	4.26556e-07	1.54505e-05	DNAJC25-GNG10	UP
ENSG00000244361	22.1131	1.52315	0.40245	1.71077e-06	4.6195e-05	RPL30P7	UP
ENSG00000244482	124.928	2.4429	1.39232	7.65765e-05	0.000930433	LILRA6	UP
ENSG00000244515	1.30572	0.811684	0.766161	0.0111351	0.0429462	KRT18P34	UP
ENSG00000245848	687.062	0.639348	0.237609	0.00110928	0.0073768	CEBPA	UP
ENSG00000245958	61.5256	1.47829	0.425526	5.97482e-06	0.00012464	SEPTIN7P14	UP
ENSG00000248099	51.4667	1.13635	0.329715	1.72507e-05	0.00028889	INSL3	UP
ENSG00000248196	4.93768	0.810584	0.536028	0.00837059	0.0345653		UP
ENSG00000248401	1.99471	0.999935	0.809942	0.00479081	0.0226076		UP
ENSG00000248452	1.4204	0.600764	0.742423	0.028216	0.0865186		UP
ENSG00000248593	13.3648	0.725897	0.372391	0.00541048	0.0246919	DSTNP2	UP
ENSG00000248651	5.43675	3.41772	1.10505	1.67677e-06	4.55031e-05	GCSHP1	UP
ENSG00000248697	49.0282	1.41706	0.283586	1.12855e-08	9.43511e-07	TOX4P1	UP
ENSG00000248769	495.001	3.44417	0.492909	2.7405e-14	5.41548e-11		UP
ENSG00000248780	20.9042	2.7865	0.859276	1.73882e-06	4.68362e-05	ARL4AP2	UP
ENSG00000248791	98.4739	1.5084	0.444063	7.13311e-06	0.000143037		UP
ENSG00000248863	59.0618	1.1373	0.282495	1.86067e-06	4.90926e-05		UP
ENSG00000249072	84.414	1.44557	0.683419	0.000298325	0.00268073		UP
ENSG00000249138	394.364	1.40872	0.403163	6.80824e-06	0.000138051	SLED1	UP
ENSG00000249274	67.3325	0.616088	0.241602	0.00184848	0.0109543	PDLIM1P4	UP
ENSG00000249437	5557.99	2.52906	0.432792	1.09425e-11	5.06078e-09	NAIP	UP
ENSG00000249624	877.379	0.780549	0.184694	2.08942e-06	5.43925e-05	IFNAR2-IL10RB	UP
ENSG00000249626	4.39754	1.03679	0.594895	0.00234764	0.0132101	PPP4R2P4	UP
ENSG00000249853	5.29488	0.858681	1.22071	0.00311867	0.0163311	HS3ST5	UP
ENSG00000249863	145.1	0.911439	0.275368	5.34383e-05	0.000693071		UP
ENSG00000249931	50.0341	0.760844	0.322128	0.00172533	0.0104234	GOLGA8K	UP
ENSG00000250011	173.848	0.998319	0.264821	7.43656e-06	0.000147894	HMGB1P3	UP
ENSG00000250130	86.4119	0.609591	0.194364	0.000302688	0.00271321	GAPDHP43	UP
ENSG00000250138	4981.04	2.67103	0.439239	2.94732e-12	1.87599e-09		UP
ENSG00000250254	70.369	0.627853	0.304379	0.00627697	0.0277604	PTTG2	UP
ENSG00000250461	54.974	1.07237	0.393051	0.000210472	0.00205158		UP
ENSG00000250517	86.8477	0.696861	0.326269	0.0039548	0.0195145	LDHAL6CP	UP
ENSG00000250575	3144.01	0.829933	0.30893	0.000534956	0.00422081		UP
ENSG00000250644	156.992	0.677093	0.261173	0.00126636	0.00815619		UP
ENSG00000250722	27.987	0.823862	0.528126	0.00739026	0.0313509	SELENOP	UP
ENSG00000250765	33.646	3.66004	1.39762	3.31202e-06	7.81688e-05	SEPTIN14P5	UP
ENSG00000250869	28.98	1.06329	0.231406	1.78573e-07	7.74777e-06		UP
ENSG00000250995	54.872	0.761561	0.242647	0.000161603	0.00166919	TMEM30BP1	UP
ENSG00000251429	31.6932	0.634071	0.342337	0.00979242	0.0389493	AIDAP2	UP
ENSG00000251441	650.402	0.874283	0.262799	5.65863e-05	0.000728251	RTEL1P1	UP
ENSG00000251473	10.9018	2.71296	1.28285	2.94928e-05	0.00043434		UP
ENSG00000251682	227.884	1.18767	0.261652	1.76007e-07	7.65174e-06		UP
ENSG00000251705	730.876	2.00867	0.760273	2.25593e-05	0.000353516	RNA5-8SP6	UP
ENSG00000253166	58.9681	1.2863	0.36353	8.23671e-06	0.000159858		UP
ENSG00000253234	5.61678	0.75916	0.672315	0.0145355	0.0525721	IGLV2-5	UP
ENSG00000253250	71.0023	2.19857	0.453387	3.07811e-09	3.48484e-07	C8orf88	UP
ENSG00000253276	606.163	1.31369	0.326202	1.18937e-06	3.41522e-05	CCDC71L	UP
ENSG00000253326	716.913	0.655164	0.266743	0.00204008	0.0118065		UP
ENSG00000253620	33.9842	1.73909	0.54407	7.37235e-06	0.000146886		UP
ENSG00000253677	2.48591	0.816863	1.02636	0.00684999	0.0296197	UBE2HP1	UP
ENSG00000253755	404.558	0.850422	0.739453	0.00933554	0.0376138	IGHGP	UP
ENSG00000254017	142.514	1.12919	0.27253	1.16106e-06	3.36507e-05	IGHEP2	UP
ENSG00000254087	12646.2	0.804421	0.249183	0.000101445	0.00116242	LYN	UP
ENSG00000254090	3.6361	0.870624	0.648687	0.00773381	0.0324913	MTND2P32	UP
ENSG00000254132	10.9688	0.956004	0.484534	0.00207942	0.0119673	MTND6P3	UP
ENSG00000254413	315.795	0.632315	0.183922	9.36938e-05	0.00109261	CHKB-CPT1B	UP
ENSG00000254415	3199.1	0.898557	0.428174	0.00196656	0.0114819	SIGLEC14	UP
ENSG00000254470	5885.61	0.89369	0.21007	1.29393e-06	3.69593e-05	AP5B1	UP
ENSG00000254565	9.20114	0.898699	0.432549	0.00206076	0.0118917	MTND2P26	UP
ENSG00000254708	8.5086	0.852484	0.467955	0.00421259	0.0204715	MMADHCP2	UP
ENSG00000254709	1621.75	0.969489	0.57757	0.0033807	0.0173438	IGLL5	UP
ENSG00000254719	12.3946	0.828147	0.698614	0.0102772	0.0404555		UP
ENSG00000254737	410.575	0.600304	0.19878	0.000466098	0.00378043	OR10G4	UP
ENSG00000254788	142.162	1.14801	0.284466	1.74145e-06	4.68489e-05	CKLF-CMTM1	UP
ENSG00000254979	23.196	1.00913	0.733275	0.00420783	0.020453		UP
ENSG00000255104	27.7656	0.76108	0.318226	0.00159216	0.00977374	ZNF286A-TBC1D26	UP
ENSG00000255221	47.1401	1.09018	0.512745	0.000918568	0.00639114	CARD17P	UP
[truncated: 317 more rows]
