# Supplementary material for: IL-1R2 as a Precision Therapeutic Target in Sepsis: Molecular Insights into Immune Regulation
Source: Curr Issues Mol Biol. 2025 Jun 6;47(6):429. doi: 10.3390/cimb47060429 (PMC12192091; doi:10.3390/cimb47060429)
Supplement: Supplementary file 1 [file cimb-47-00429-s001.zip › TableS3.xlsx]

## Sheet: Sheet1
AATK
ABHD12B
ABHD5
ACER3
ACOX1
ACSS3
ADAM17
ADAMTS3
ADCY4
ADGRG3
ALOX15B
ALOX5AP
ALPK3
AMPH
ANKRD2
ANKS1A
ANO10
AP5B1
APH1B
ARG1
ARHGAP24
ARHGAP26
ARHGEF40
ARID4A
ARID5A
ARL4AP2
ARMC12
ASPH
AURKB
AVIL
B3GNT8
BCAT1
BCL6
BEND7
BET1L
C18orf32
C1QTNF12
C1orf162
C3orf62
CA4
CAMKK1
CAMKK2
CAPG
CASTOR3P
CC2D2B
CD163
CD177
CD55
CD63
CD82
CDADC1
CDC25C
CEACAM4
CEBPA
CENPM
CEP295NL
CFAP45
CFLAR
CHD7
CILP2
CKAP4
CKLF-CMTM1
CLDN9
CMTM1
CMTM4
CNTNAP3C
COL17A1
CORO2A
COX8BP
CPD
CRACR2B
CRISPLD2
CSF2RA
CSF3R
CSGALNACT2
CTDP1
CTSD
CYBA
CYGB
CYSTM1
DAAM2
DACH1
DAPK2
DCP2
DEFA1B
DENND3
DHCR7
DRAM1
DUSP13
DYNC1I1
E2F1
EBLN2
ECHDC3
EFCAB12
EFEMP2
ENTPD1
EPAS1
EPCAM
ERO1A
ESPL1
EXOSC4
FAM151B
FAM209A
FAM53C
FBN1
FES
FGD4
FGF13
FHIP2A
FKBP5
FKBP9
FLOT1
FNIP1
FOLR3
FOSL1
GABRR2
GADD45A
GADD45G
GAPDH
GAS7
GCLM
GLDN
GRB10
GTDC1
GTF2H2
GYG1
H2BC10
HDAC4
HK3
HLA-DPB1
HP
HPD
HRH2
HROB
HSD17B2
HYCC2
ID1
IGF1R
IGHG2
IGLC1
IL17RA
IL18R1
IL18RAP
IL1R1
IL1R2
IL1RAP
IL1RL1
IMPA2
IMPDH1
INHBB
IRAK3
IRF2BPL
IRS2
ITGA7
ITGAM
ITPKC
JDP2
KBTBD7
KCNE1
KCNG2
KCNK5
KIF1B
KIF27
KLF14
KLF7
KLHL8
KLLN
KMT5A
KMT5AP3
KREMEN1
LAIR1
LAT2
LDHA
LGALSL
LHX4
LILRB3
LINGO3
LOXHD1
LRRC75B
LTB4R
LY6G6C
MACIR
MAFG
MAOA
MAPK14
MAST4
MCEMP1
MEIKIN
METRNL
MGAM
MICAL1
MILR1
MKNK1
MMP9
MROH6
MTFR2
MTND3P12
MTND5P32
MTX1
MYBPC3
MYBPHL
MYO1B
MYO7B
NABP1
NARF
NBEAL2
NEU1
NPEPPSP1
NQO2
NR6A1
NSUN7
NTSR1
OLAH
OMG
OPLAH
OSCAR
P2RX1
PADI4
PAQR6
PCNX1
PCOLCE2
PCSK9
PDE2A
PDGFC
PDLIM7
PECR
PET100
PFKFB2
PGD
PGS1
PHC2
PHF20L1
PHTF1
PLB1
PLIN4
PLIN5
PNPLA6
POR
PPP1R12A
PTEN
PXYLP1
PYGL
PYGM
QSOX1
RAB13
RAB27A
RAB31
RAB32
RABGEF1
RALGAPA2
RBPJ
RETN
RFX2
RGL4
RHOG
RIPOR2
RLN3
RNF24
RPL12P27
RPL7L1P3
RYBP
S100A12
S100A8
SAMSN1
SBF2
SCN5A
SEC61A2
SEPTIN14
SEPTIN14P6
SERINC2
SERPINB1
SESN2
SH2D4A
SHKBP1
SHROOM2
SLC11A1
SLC16A3
SLC1A3
SLC26A6
SLC36A1
SLC7A11
SLCO4A1
SMAP2
SMPD5
SNX27
SOCS5
SORL1
SORT1
SPAG4
SPATC1
SRPK1
SSH3
ST6GALNAC3
ST8SIA5
STK16
STX3
STXBP2
SVIL
SYCP2
TACSTD2
TAPBP
TCIRG1
TG
THBS3
TIMP2
TIMP4
TLR10
TMCO3
TMEM120A
TMIGD3
TMTC1
TOM1
TOR1AIP2
TP53I3
TPK1
TPST1
TREML3P
TRIP6
UBE2C
UPB1
UPP1
USP32
VNN1
VPS8
VSTM1
WIPI1
ZNF429
ZNF445
